# Supplementary material for: Graphene oxide down-regulates genes of the oxidative phosphorylation complexes in a glioblastoma
Source: BMC Mol Biol. 2019 Jan 3;20:2. doi: 10.1186/s12867-018-0119-2 (PMC6317254; doi:10.1186/s12867-018-0119-2)
Supplement: Supplementary file 1 — Additional file 1: Table S1. All probes reporting statistically significant difference between GBM cells treated with GO, GN or GR and non-treated GBM cells. [file 12867_2018_119_MOESM1_ESM.xlsx]

## Sheet: S1
Column ID	Gene Assignment	Gene Symbol	Differentially expressed after treatment with:	p-value (GO vs. K)	Fold-Change (GO vs, K)	p-value (GN vs. K)	Fold-Change (GN vs. K)	p-value (GR vs. K)	Fold-Change (GR vs. K)
7930498	NM_016234 // ACSL5 // acyl-CoA synthetase long-chain family member 5 // 10q25.1-q25.2 /	ACSL5	GO	5.08363e-05	1.78186	NS	NS	NS	NS
7980265	NM_001107 // ACYP1 // acylphosphatase 1, erythrocyte (common) type // 14q24.3 // 97 ///	ACYP1	GO	0.000467743	-1.52986	NS	NS	NS	NS
8066431	NM_000022 // ADA // adenosine deaminase // 20q13.12 // 100 /// ENST00000372874 // ADA /	ADA	GO	9.10502e-07	2.10415	NS	NS	NS	NS
8115490	NM_033274 // ADAM19 // ADAM metallopeptidase domain 19 // 5q33.3 // 8728 /// XM_0052660	ADAM19	GO	1.14311e-06	1.72672	NS	NS	NS	NS
7937150	NM_001109 // ADAM8 // ADAM metallopeptidase domain 8 // 10q26.3 // 101 /// NM_001164489	ADAM8	GO	0.000268108	-1.54201	NS	NS	NS	NS
8069676	NM_006988 // ADAMTS1 // ADAM metallopeptidase with thrombospondin type 1 motif, 1 // 21	ADAMTS1	GO	1.14403e-05	-1.70004	NS	NS	NS	NS
8069689	NM_007038 // ADAMTS5 // ADAM metallopeptidase with thrombospondin type 1 motif, 5 // 21	ADAMTS5	GO	1.22348e-05	-1.84855	NS	NS	NS	NS
8096116	NM_001256421 // AGPAT9 // 1-acylglycerol-3-phosphate O-acyltransferase 9 // 4q21.23 //	LPCAT1	GO	1.14733e-06	-1.53459	NS	NS	NS	NS
7921970	NM_000696 // ALDH9A1 // aldehyde dehydrogenase 9 family, member A1 // 1q23.1 // 223 ///	ALDH9A1	GO	4.97826e-07	1.53594	NS	NS	NS	NS
8103005	NM_001256706 // ANAPC10 // anaphase promoting complex subunit 10 // 4q31 // 10393 /// N	ANAPC10	GO	0.00251398	-1.52781	NS	NS	NS	NS
7950128	NM_001278485 // ANAPC15 // anaphase promoting complex subunit 15 // 11q13.4 // 25906 //	ANAPC15	GO	0.000193065	-1.50069	NS	NS	NS	NS
8164200	NM_012098 // ANGPTL2 // angiopoietin-like 2 // 9q34 // 23452 /// XM_006717030 // ANGPTL	ANGPTL2	GO	6.60136e-07	1.53213	NS	NS	NS	NS
7934898	NM_144590 // ANKRD22 // ankyrin repeat domain 22 // 10q23.31 // 118932 /// ENST00000371	ANKRD22	GO	0.000418198	-1.51923	NS	NS	NS	NS
8072710	NM_030641 // APOL6 // apolipoprotein L, 6 // 22q12.3 // 80830 /// ENST00000409652 // AP	APOL6	GO	4.72427e-06	1.51456	NS	NS	NS	NS
8019964	NM_001010000 // ARHGAP28 // Rho GTPase activating protein 28 // 18p11.31 // 79822 /// X	ARHGAP28	GO	2.15093e-05	1.87066	NS	NS	NS	NS
8112033	NM_019087 // ARL15 // ADP-ribosylation factor-like 15 // 5p15.2 // 54622 /// XM_0052485	ARL15	GO	0.0007608	1.53455	NS	NS	NS	NS
7906501	NM_000702 // ATP1A2 // ATPase, Na+/K+ transporting, alpha 2 polypeptide // 1q23.2 // 47	ATP1A2	GO	1.8167e-05	1.57742	NS	NS	NS	NS
8011516	NM_005173 // ATP2A3 // ATPase, Ca++ transporting, ubiquitous // 17p13.3 // 489 /// NM_1	ATP2A3	GO	2.30902e-05	1.57353	NS	NS	NS	NS
8067288	NM_006886 // ATP5E // ATP synthase, H+ transporting, mitochondrial F1 complex, epsilon	ATP5E	GO	7.6344e-05	-1.90489	NS	NS	NS	NS
7968270	NR_002162 // ATP5EP2 // ATP synthase, H+ transporting, mitochondrial F1 complex, epsilo	ATP5EP2	GO	0.00137675	-1.69659	NS	NS	NS	NS
8098762	NM_007100 // ATP5I // ATP synthase, H+ transporting, mitochondrial Fo complex, subunit	ATP5I	GO	0.00143396	-1.82611	NS	NS	NS	NS
7944216	NM_006476 // ATP5L // ATP synthase, H+ transporting, mitochondrial Fo complex, subunit	ATP5L	GO	0.000149756	-1.55237	NS	NS	NS	NS
8046078	NM_020981 // B3GALT1 // UDP-Gal:betaGlcNAc beta 1,3-galactosyltransferase, polypeptide	B3GALT1	GO	6.38312e-08	2.64035	NS	NS	NS	NS
8029465	NM_005178 // BCL3 // B-cell CLL/lymphoma 3 // 19q13.1-q13.2 // 602 /// ENST00000164227	BCL3	GO	0.000436772	1.55333	NS	NS	NS	NS
7947230	NM_001143805 // BDNF // brain-derived neurotrophic factor // 11p13 // 627 /// NM_001143	BDNF	GO	0.000100056	-1.58825	NS	NS	NS	NS
7939411	NM_001276722 // C11orf74 // chromosome 11 open reading frame 74 // 11p12 // 119710 ///	C11orf74	GO	8.69575e-06	-1.61888	NS	NS	NS	NS
7981481	NM_001127393 // C14orf2 // chromosome 14 open reading frame 2 // 14q32.33 // 9556 /// E	C14orf2	GO	0.00103121	-1.5903	NS	NS	NS	NS
7973748	NR_026731 // C14orf23 // chromosome 14 open reading frame 23 // 14q12 // 387978 /// ENS	LINC01551	GO	7.87524e-07	-1.8384	NS	NS	NS	NS
7960744	NM_001733 // C1R // complement component 1, r subcomponent // 12p13 // 715 /// ENST0000	C1R	GO	2.44427e-07	1.64334	NS	NS	NS	NS
8151587	NR_120681 // C8orf59 // chromosome 8 open reading frame 59 // 8q21.2 // 401466 /// ENST	C8orf59	GO	4.01695e-06	-2.3749	NS	NS	NS	NS
8057554	NM_001007214 // CACYBP // calcyclin binding protein // 1q24-q25 // 27101 /// NM_014412	CACYBP	GO	0.000406848	-1.51719	NS	NS	NS	NS
7903049	NM_206886 // CCDC18 // coiled-coil domain containing 18 // 1p22.1 // 343099 /// XM_0067	CCDC18	GO	0.00254106	-1.50362	NS	NS	NS	NS
8006433	NM_002982 // CCL2 // chemokine (C-C motif) ligand 2 // 17q11.2-q12 // 6347 /// ENST0000	CCL2	GO	4.15823e-06	2.17116	NS	NS	NS	NS
8151871	NM_057749 // CCNE2 // cyclin E2 // 8q22.1 // 9134 /// ENST00000308108 // CCNE2 // cycli	CCNE2	GO	0.000858801	-1.55405	NS	NS	NS	NS
8177222	NM_001291737 // CD24 // CD24 molecule // 6q21 // 100133941 /// NM_001291738 // CD24 //	CD24	GO	0.000858926	1.82306	NS	NS	NS	NS
8007071	NM_001254 // CDC6 // cell division cycle 6 // 17q21.3 // 990 /// ENST00000209728 // CDC	CDC6	GO	0.000515594	-1.81061	NS	NS	NS	NS
7927710	NM_001786 // CDK1 // cyclin-dependent kinase 1 // 10q21.1 // 983 /// NM_033379 // CDK1	CDK1	GO	9.78723e-05	-1.75092	NS	NS	NS	NS
7974404	NM_001130851 // CDKN3 // cyclin-dependent kinase inhibitor 3 // 14q22 // 1033 /// NM_00	CDKN3	GO	0.00015645	-1.77126	NS	NS	NS	NS
8150592	NM_005195 // CEBPD // CCAAT/enhancer binding protein (C/EBP), delta // 8p11.2-p11.1 //	CEBPD	GO	1.51592e-05	1.74661	NS	NS	NS	NS
7985317	NM_001293298 // CEMIP // cell migration inducing protein, hyaluronan binding // 15q24 /	CEMIP	GO	1.57862e-06	1.67402	NS	NS	NS	NS
8102076	NM_001286734 // CENPE // centromere protein E, 312kDa // 4q24-q25 // 1062 /// NM_001813	CENPE	GO	0.00226627	-1.56609	NS	NS	NS	NS
8105842	NM_022909 // CENPH // centromere protein H // 5p15.2 // 64946 /// ENST00000283006 // CE	CENPH	GO	0.00269266	-1.51637	NS	NS	NS	NS
8112376	NM_001267038 // CENPK // centromere protein K // 5q12.3 // 64105 /// NM_022145 // CENPK	CENPK	GO	4.62873e-05	-1.93989	NS	NS	NS	NS
8120165	NM_018132 // CENPQ // centromere protein Q // 6p12.3 // 55166 /// ENST00000335783 // CE	CENPQ	GO	0.000255398	-1.91909	NS	NS	NS	NS
8103932	NM_024629 // CENPU // centromere protein U // 4q35.1 // 79682 /// NR_104593 // CENPU //	CENPU	GO	9.82154e-07	-1.62677	NS	NS	NS	NS
8121911	NM_001012507 // CENPW // centromere protein W // 6q22.32 // 387103 /// NM_001286524 //	CENPW	GO	4.75442e-05	-1.72978	NS	NS	NS	NS
7996345	NM_003869 // CES2 // carboxylesterase 2 // 16q22.1 // 8824 /// NM_198061 // CES2 // car	CES2	GO	1.62509e-05	1.51826	NS	NS	NS	NS
8178115	NM_001710 // CFB // complement factor B // 6p21.3 // 629 /// ENST00000375443 // CFB //	CFB	GO	3.80243e-05	1.58973	NS	NS	NS	NS
8118345	NM_001710 // CFB // complement factor B // 6p21.3 // 629 /// ENST00000375443 // CFB //	CFB	GO	4.35933e-05	1.57405	NS	NS	NS	NS
8179351	NM_001710 // CFB // complement factor B // 6p21.3 // 629 /// ENST00000375443 // CFB //	CFB	GO	5.89963e-05	1.51018	NS	NS	NS	NS
7934916	NM_003956 // CH25H // cholesterol 25-hydroxylase // 10q23 // 9023 /// ENST00000371852 /	CH25H	GO	3.65704e-07	2.00083	NS	NS	NS	NS
8041961	NM_001008708 // CHAC2 // ChaC, cation transport regulator homolog 2 (E. coli) // 2p16 /	CHAC2	GO	3.46847e-05	-1.81099	NS	NS	NS	NS
8156290	NM_001827 // CKS2 // CDC28 protein kinase regulatory subunit 2 // 9q22 // 1164 /// ENST	CKS2	GO	6.03792e-06	-1.77366	NS	NS	NS	NS
8002987	NM_020188 // CMC2 // C-x(9)-C motif containing 2 // 16q23.2 // 56942 /// ENST0000021940	CMC2	GO	6.79826e-05	-1.62073	NS	NS	NS	NS
7910630	ENST00000366612 // COA6 // cytochrome c oxidase assembly factor 6 homolog (S. cerevisia	COA6	GO	5.86983e-06	-1.61087	NS	NS	NS	NS
7972044	NM_001287392 // COMMD6 // COMM domain containing 6 // 13q22 // 170622 /// NM_001287393	COMMD6	GO	3.45377e-05	-2.08456	NS	NS	NS	NS
7955358	NM_001257133 // COX14 // cytochrome c oxidase assembly homolog 14 (S. cerevisiae) // 12	COX14	GO	0.000280632	-1.59515	NS	NS	NS	NS
7968972	NM_005694 // COX17 // COX17 cytochrome c oxidase copper chaperone // 3q13.33 // 10063 /	COX17	GO	0.00198169	-1.95348	NS	NS	NS	NS
8089795	NM_005694 // COX17 // COX17 cytochrome c oxidase copper chaperone // 3q13.33 // 10063 /	COX17	GO	0.00183	-1.96944	NS	NS	NS	NS
8151993	NM_004374 // COX6C // cytochrome c oxidase subunit VIc // 8q22.2 // 1345 /// ENST000002	COX6C	GO	0.000324937	-2.04008	NS	NS	NS	NS
8127629	NM_001865 // COX7A2 // cytochrome c oxidase subunit VIIa polypeptide 2 (liver) // 6q12	COX7A2	GO	0.000705732	-1.50689	NS	NS	NS	NS
8168470	NM_001866 // COX7B // cytochrome c oxidase subunit VIIb // Xq21.1 // 1349 /// ENST00000	COX7B	GO	0.000376471	-2.91664	NS	NS	NS	NS
8106776	NM_001867 // COX7C // cytochrome c oxidase subunit VIIc // 5q14 // 1350 /// ENST0000024	COX7C	GO	1.36924e-05	-2.16615	NS	NS	NS	NS
7939642	NM_052854 // CREB3L1 // cAMP responsive element binding protein 3-like 1 // 11p11.2 //	CREB3L1	GO	0.000849504	1.58904	NS	NS	NS	NS
8006999	NM_000759 // CSF3 // colony stimulating factor 3 (granulocyte) // 17q11.2-q12 // 1440 /	CSF3	GO	2.71728e-05	-1.81262	NS	NS	NS	NS
8163063	NM_001286974 // CTNNAL1 // catenin (cadherin-associated protein), alpha-like 1 // 9q31.	CTNNAL1	GO	7.19221e-05	-1.5619	NS	NS	NS	NS
8095680	NM_000584 // CXCL8 // chemokine (C-X-C motif) ligand 8 // 4q13-q21 // 3576 /// ENST0000	CXCL8	GO	4.45868e-05	-1.77142	NS	NS	NS	NS
7948565	NM_001161452 // CYB561A3 // cytochrome b561 family, member A3 // 11q12.2 // 220002 ///	CYB561A3	GO	2.85541e-07	1.7729	NS	NS	NS	NS
7936050	NM_000102 // CYP17A1 // cytochrome P450, family 17, subfamily A, polypeptide 1 // 10q24	CYP17A1	GO	0.000167412	1.65286	NS	NS	NS	NS
8051583	NM_000104 // CYP1B1 // cytochrome P450, family 1, subfamily B, polypeptide 1 // 2p22.2	CYP1B1	GO	7.74662e-08	1.85081	NS	NS	NS	NS
8048870	NM_178821 // DAW1 // dynein assembly factor with WDR repeat domains 1 // 2q36.3 // 1647	DAW1	GO	2.73763e-05	-1.72373	NS	NS	NS	NS
7970954	NM_001195415 // DCLK1 // doublecortin-like kinase 1 // 13q13 // 9201 /// NM_004734 // D	DCLK1	GO	0.000481778	1.5952	NS	NS	NS	NS
7964460	NM_001195053 // DDIT3 // DNA-damage-inducible transcript 3 // 12q13.1-q13.2 // 1649 ///	DDIT3	GO	3.51189e-06	-1.66201	NS	NS	NS	NS
8103563	NM_017631 // DDX60 // DEAD (Asp-Glu-Ala-Asp) box polypeptide 60 // 4q32.3 // 55601 ///	DDX60	GO	0.00126781	1.50272	NS	NS	NS	NS
8148059	NM_022783 // DEPTOR // DEP domain containing MTOR-interacting protein // 8q24.12 // 647	DEPTOR	GO	0.000539104	1.67899	NS	NS	NS	NS
8170992	NM_001288747 // DKC1 // dyskeratosis congenita 1, dyskerin // Xq28 // 1736 /// NR_00298	DKC1	GO	2.91991e-06	-2.04318	NS	NS	NS	NS
7927631	NM_012242 // DKK1 // dickkopf WNT signaling pathway inhibitor 1 // 10q11.2 // 22943 ///	DKK1	GO	7.56201e-06	-1.73373	NS	NS	NS	NS
7974190	NM_001190233 // DNAJC19 // DnaJ (Hsp40) homolog, subfamily C, member 19 // 3q26.33 // 1	DNAJC19	GO	4.10444e-05	-1.50581	NS	NS	NS	NS
8051387	NM_032574 // DPY30 // dpy-30 homolog (C. elegans) // 2p22.3 // 84661 /// XM_005264612 /	DPY30	GO	3.53138e-06	-1.55164	NS	NS	NS	NS
7965335	NM_001946 // DUSP6 // dual specificity phosphatase 6 // 12q22-q23 // 1848 /// ENST00000	DUSP6	GO	2.24623e-05	-1.7014	NS	NS	NS	NS
8171865	ENST00000447718 // EEF1B2P3 // eukaryotic translation elongation factor 1 beta 2 pseudo	EEF1B2P3	GO	0.00265396	-1.53633	NS	NS	NS	NS
8123819	NM_001135650 // EEF1E1 // eukaryotic translation elongation factor 1 epsilon 1 // 6p24.	EEF1E1	GO	6.02271e-05	-1.70669	NS	NS	NS	NS
8084704	ENST00000465792 // EIF4A2 // eukaryotic translation initiation factor 4A2 // 3q28 // 19	EIF4A2	GO	9.67556e-07	-3.39743	NS	NS	NS	NS
8147883	NM_001193557 // ENY2 // enhancer of yellow 2 homolog (Drosophila) // 8q23.1 // 56943 //	ENY2	GO	0.000573691	-1.64669	NS	NS	NS	NS
7912706	NM_004431 // EPHA2 // EPH receptor A2 // 1p36 // 1969 /// XM_005245751 // EPHA2 // EPH	EPHA2	GO	4.18998e-05	-1.63912	NS	NS	NS	NS
8095728	NM_001432 // EREG // epiregulin // 4q13.3 // 2069 /// ENST00000244869 // EREG // epireg	EREG	GO	9.63081e-07	-1.97731	NS	NS	NS	NS
7914342	NM_004102 // FABP3 // fatty acid binding protein 3, muscle and heart (mammary-derived g	FABP3	GO	1.70431e-07	3.17995	NS	NS	NS	NS
7940565	NM_001281501 // FADS2 // fatty acid desaturase 2 // 11q12.2 // 9415 /// ENST00000257261	FADS2	GO	3.65494e-07	1.5977	NS	NS	NS	NS
8103415	NM_001031700 // FAM198B // family with sequence similarity 198, member B // 4q32.1 // 5	FAM198B	GO	2.66532e-05	1.93625	NS	NS	NS	NS
7958666	NM_013300 // FAM216A // family with sequence similarity 216, member A // 12q24.11 // 29	FAM216A	GO	0.00061699	-1.5424	NS	NS	NS	NS
8115397	ENST00000423554 // FAXDC2 // fatty acid hydroxylase domain containing 2 // 5q31-q32 //	FAXDC2	GO	2.06802e-05	1.50585	NS	NS	NS	NS
8096050	NM_001291812 // FGF5 // fibroblast growth factor 5 // 4q21 // 2250 /// NM_004464 // FGF	FGF5	GO	0.000538701	-1.56692	NS	NS	NS	NS
7983630	ENST00000560270 // FGF7 // fibroblast growth factor 7 // 15q21.2 // 2252 /// BC010956 /	FGF7	GO	0.00253739	-1.57418	NS	NS	NS	NS
8065905	NM_000557 // GDF5 // growth differentiation factor 5 // 20q11.2 // 8200 /// ENST0000037	GDF5	GO	8.0513e-08	1.74574	NS	NS	NS	NS
8041553	NM_024775 // GEMIN6 // gem (nuclear organelle) associated protein 6 // 2p22.1 // 79833	GEMIN6	GO	5.15087e-06	-1.64109	NS	NS	NS	NS
8134257	NM_004126 // GNG11 // guanine nucleotide binding protein (G protein), gamma 11 // 7q21	GNG11	GO	2.03267e-05	-1.70003	NS	NS	NS	NS
8145865	NM_032777 // GPR124 // G protein-coupled receptor 124 // 8p11.23 // 25960 /// ENST00000	ADGRA2	GO	2.31968e-05	1.6823	NS	NS	NS	NS
7999909	NM_016235 // GPRC5B // G protein-coupled receptor, class C, group 5, member B // 16p12	GPRC5B	GO	3.56676e-06	1.8026	NS	NS	NS	NS
8114572	NM_001945 // HBEGF // heparin-binding EGF-like growth factor // 5q23 // 1839 /// ENST00	HBEGF	GO	9.95444e-08	-1.80515	NS	NS	NS	NS
8109712	NM_001142556 // HMMR // hyaluronan-mediated motility receptor (RHAMM) // 5q34 // 3161 /	HMMR	GO	0.00157279	-1.54026	NS	NS	NS	NS
8151942	NM_005836 // HRSP12 // heat-responsive protein 12 // 8q22 // 10247 /// ENST00000254878	RIDA	GO	9.92747e-06	-1.69872	NS	NS	NS	NS
7916356	XM_005270943 // HSPB11 // heat shock protein family B (small), member 11 // 1p32 // 516	HSPB11	GO	9.31291e-05	-1.67754	NS	NS	NS	NS
8047223	NM_002157 // HSPE1 // heat shock 10kDa protein 1 // 2q33.1 // 3336 /// ENST00000233893	HSPE1	GO	9.29005e-08	-1.71397	NS	NS	NS	NS
8061564	NM_181353 // ID1 // inhibitor of DNA binding 1, dominant negative helix-loop-helix prot	ID1	GO	1.61528e-08	-5.06041	NS	NS	NS	NS
8040103	NM_002166 // ID2 // inhibitor of DNA binding 2, dominant negative helix-loop-helix prot	ID2	GO	3.04634e-07	-2.1317	NS	NS	NS	NS
7913655	NM_002167 // ID3 // inhibitor of DNA binding 3, dominant negative helix-loop-helix prot	ID3	GO	5.1098e-08	-4.15512	NS	NS	NS	NS
7929047	NM_001547 // IFIT2 // interferon-induced protein with tetratricopeptide repeats 2 // 10	IFIT2	GO	0.000571998	1.62239	NS	NS	NS	NS
8054722	NM_000576 // IL1B // interleukin 1, beta // 2q14 // 3553 /// ENST00000263341 // IL1B //	IL1B	GO	2.10449e-08	-2.38009	NS	NS	NS	NS
8131803	NM_000600 // IL6 // interleukin 6 // 7p21 // 3569 /// ENST00000258743 // IL6 // interle	IL6	GO	1.42762e-06	-1.58239	NS	NS	NS	NS
7956426	NM_031479 // INHBE // inhibin, beta E // 12q13.3 // 83729 /// ENST00000266646 // INHBE	INHBE	GO	1.478e-06	1.87748	NS	NS	NS	NS
8114010	NM_002198 // IRF1 // interferon regulatory factor 1 // 5q31.1 // 3659 /// ENST000002454	IRF1	GO	5.41743e-06	1.72245	NS	NS	NS	NS
8105267	NM_002203 // ITGA2 // integrin, alpha 2 (CD49B, alpha 2 subunit of VLA-2 receptor) // 5	ITGA2	GO	3.54459e-05	-1.80272	NS	NS	NS	NS
7916727	NM_001206739 // ITGB3BP // integrin beta 3 binding protein (beta3-endonexin) // 1p31.3	ITGB3BP	GO	2.39875e-07	-1.84013	NS	NS	NS	NS
7924760	NM_002221 // ITPKB // inositol-trisphosphate 3-kinase B // 1q42.13 // 3707 /// ENST0000	ITPKB	GO	6.47659e-06	1.5082	NS	NS	NS	NS
7922889	NM_006469 // IVNS1ABP // influenza virus NS1A binding protein // 1q25.1-q31.1 // 10625	IVNS1ABP	GO	1.0697e-05	-1.71222	NS	NS	NS	NS
8135705	NM_012281 // KCND2 // potassium voltage-gated channel, Shal-related subfamily, member 2	KCND2	GO	1.30563e-06	2.38975	NS	NS	NS	NS
8160786	NM_020702 // KIAA1161 // KIAA1161 // 9p13.3 // 57462 /// ENST00000297625 // KIAA1161 //	KIAA1161	GO	0.000128971	1.50937	NS	NS	NS	NS
7947248	NM_031217 // KIF18A // kinesin family member 18A // 11p14.1 // 81930 /// ENST0000026318	KIF18A	GO	0.000214525	-1.68855	NS	NS	NS	NS
8062461	NM_004139 // LBP // lipopolysaccharide binding protein // 20q11.23 // 3929 /// ENST0000	LBP	GO	3.69901e-05	1.77802	NS	NS	NS	NS
7984771	NM_005576 // LOXL1 // lysyl oxidase-like 1 // 15q22 // 4016 /// ENST00000261921 // LOXL	LOXL1	GO	1.43505e-05	1.50024	NS	NS	NS	NS
8135218	NM_001031692 // LRRC17 // leucine rich repeat containing 17 // 7q22.1 // 10234 /// NM_0	LRRC17	GO	2.54231e-05	1.82764	NS	NS	NS	NS
8077366	NM_020873 // LRRN1 // leucine rich repeat neuronal 1 // 3p26.2 // 57633 /// XM_00526535	LRRN1	GO	1.93532e-05	1.75271	NS	NS	NS	NS
8053315	NM_001134745 // LRRTM4 // leucine rich repeat transmembrane neuronal 4 // 2p12 // 80059	LRRTM4	GO	0.00111645	-1.54213	NS	NS	NS	NS
8078008	NM_014463 // LSM3 // LSM3 homolog, U6 small nuclear RNA associated (S. cerevisiae) // 3	LSM3	GO	0.000442462	-1.66351	NS	NS	NS	NS
8138912	NM_001130710 // LSM5 // LSM5 homolog, U6 small nuclear RNA associated (S. cerevisiae) /	LSM5	GO	3.13527e-05	-1.99954	NS	NS	NS	NS
8097679	ENST00000502781 // LSM6 // LSM6 homolog, U6 small nuclear RNA associated (S. cerevisiae	LSM6	GO	0.00036121	-1.5277	NS	NS	NS	NS
8135688	ENST00000249299 // LSM8 // LSM8 homolog, U6 small nuclear RNA associated (S. cerevisiae	LSM8	GO	0.000368636	-1.64995	NS	NS	NS	NS
8146934	NM_001195797 // LY96 // lymphocyte antigen 96 // 8q21.11 // 23643 /// NM_015364 // LY96	LY96	GO	0.00249747	-1.94787	NS	NS	NS	NS
8102560	NM_002358 // MAD2L1 // MAD2 mitotic arrest deficient-like 1 (yeast) // 4q27 // 4085 ///	MAD2L1	GO	6.29069e-05	-1.69568	NS	NS	NS	NS
8155754	NM_153267 // MAMDC2 // MAM domain containing 2 // 9q21.12 // 256691 /// ENST00000377182	MAMDC2	GO	5.85547e-06	1.69325	NS	NS	NS	NS
7899029	NM_001289010 // MAN1C1 // mannosidase, alpha, class 1C, member 1 // 1p35 // 57134 /// N	MAN1C1	GO	8.85575e-06	1.51283	NS	NS	NS	NS
8011968	NM_016060 // MED31 // mediator complex subunit 31 // 17p13.1 // 51003 /// XM_005256671	MED31	GO	0.000373749	-1.50428	NS	NS	NS	NS
8163775	NM_001080497 // MEGF9 // multiple EGF-like-domains 9 // 9q32-q33.3 // 1955 /// ENST0000	MEGF9	GO	4.77515e-06	1.51141	NS	NS	NS	NS
8013341	NM_001198695 // MFAP4 // microfibrillar-associated protein 4 // 17p11.2 // 4239 /// NM_	MFAP4	GO	5.91177e-06	2.08768	NS	NS	NS	NS
8068022	NR_001458 // MIR155HG // MIR155 host gene (non-protein coding) // --- // 114614 /// NR_	MIR155HG	GO	6.73308e-05	-1.74148	NS	NS	NS	NS
8172266	NR_029635 // MIR221 // microRNA 221 // Xp11.3 // 407006 /// ENST00000385135 // MIR221 /	MIR221	GO	1.68013e-05	-1.54729	NS	NS	NS	NS
7951271	NM_001145938 // MMP1 // matrix metallopeptidase 1 (interstitial collagenase) // 11q22.3	MMP1	GO	0.000508051	-1.52809	NS	NS	NS	NS
7951284	NM_002422 // MMP3 // matrix metallopeptidase 3 (stromelysin 1, progelatinase) // 11q22.	MMP3	GO	6.1867e-05	-1.50782	NS	NS	NS	NS
8097857	NM_001253861 // MND1 // meiotic nuclear divisions 1 homolog (S. cerevisiae) // 4q31.3 /	MND1	GO	8.92785e-07	-1.79277	NS	NS	NS	NS
7989146	NM_018365 // MNS1 // meiosis-specific nuclear structural 1 // 15q21.3 // 55329 /// ENST	MNS1	GO	0.000287063	-1.50879	NS	NS	NS	NS
8152597	NM_014078 // MRPL13 // mitochondrial ribosomal protein L13 // 8q22.1-q22.3 // 28998 ///	MRPL13	GO	0.00031938	-1.66902	NS	NS	NS	NS
8132458	NM_031903 // MRPL32 // mitochondrial ribosomal protein L32 // 7p14 // 64983 /// ENST000	MRPL32	GO	0.000154443	-1.51206	NS	NS	NS	NS
7905163	NM_018997 // MRPS21 // mitochondrial ribosomal protein S21 // 1q21 // 54460 /// NM_0319	MRPS21	GO	8.88472e-05	-1.58982	NS	NS	NS	NS
8151334	NM_005098 // MSC // musculin // 8q21 // 9242 /// ENST00000325509 // MSC // musculin //	MSC	GO	7.1553e-07	1.65315	NS	NS	NS	NS
7896748	ENST00000387382 // MT-TW // mitochondrially encoded tRNA tryptophan // --- // ---	MT-TW	GO	0.00102333	1.73802	NS	NS	NS	NS
8068697	NM_002463 // MX2 // myxovirus (influenza virus) resistance 2 (mouse) // 21q22.3 // 4600	MX2	GO	1.80809e-05	1.82499	NS	NS	NS	NS
8014115	NM_015194 // MYO1D // myosin ID // 17q11-q12 // 4642 /// ENST00000318217 // MYO1D // my	MYO1D	GO	2.24331e-05	1.51118	NS	NS	NS	NS
8094278	NM_022346 // NCAPG // non-SMC condensin I complex, subunit G // 4p15.33 // 64151 /// NR	NCAPG	GO	0.000243137	-1.59416	NS	NS	NS	NS
8169659	NM_004541 // NDUFA1 // NADH dehydrogenase (ubiquinone) 1 alpha subcomplex, 1, 7.5kDa //	NDUFA1	GO	0.000597614	-1.7494	NS	NS	NS	NS
8138224	NM_002489 // NDUFA4 // NADH dehydrogenase (ubiquinone) 1 alpha subcomplex, 4, 9kDa // 7	NDUFA4	GO	0.000248147	-1.60119	NS	NS	NS	NS
8076417	NM_002490 // NDUFA6 // NADH dehydrogenase (ubiquinone) 1 alpha subcomplex, 6, 14kDa //	NDUFA6	GO	0.000150305	-1.56923	NS	NS	NS	NS
8000323	NM_005003 // NDUFAB1 // NADH dehydrogenase (ubiquinone) 1, alpha/beta subcomplex, 1, 8k	NDUFAB1	GO	0.00132815	-1.63409	NS	NS	NS	NS
7980955	NM_004545 // NDUFB1 // NADH dehydrogenase (ubiquinone) 1 beta subcomplex, 1, 7kDa // 14	NDUFB1	GO	0.00144828	-1.68276	NS	NS	NS	NS
8047372	NM_001257102 // NDUFB3 // NADH dehydrogenase (ubiquinone) 1 beta subcomplex, 3, 12kDa /	NDUFB3	GO	5.49141e-05	-2.21549	NS	NS	NS	NS
8105311	NM_002495 // NDUFS4 // NADH dehydrogenase (ubiquinone) Fe-S protein 4, 18kDa (NADH-coen	NDUFS4	GO	0.000271276	-1.6558	NS	NS	NS	NS
7900228	NM_001184979 // NDUFS5 // NADH dehydrogenase (ubiquinone) Fe-S protein 5, 15kDa (NADH-c	NDUFS5	GO	0.000155609	-1.50424	NS	NS	NS	NS
7943998	NM_006169 // NNMT // nicotinamide N-methyltransferase // 11q23.1 // 4837 /// ENST000002	NNMT	GO	1.72557e-06	1.54424	NS	NS	NS	NS
7927280	NM_001278794 // NPY4R // neuropeptide Y receptor Y4 // 10q11.2 // 5540 /// NM_001278795	NPY4R	GO	0.00221707	1.52201	NS	NS	NS	NS
8120967	NM_002526 // NT5E // 5-nucleotidase, ecto (CD73) // 6q14-q21 // 4907 /// ENST0000025777	NT5E	GO	1.69566e-05	-1.60603	NS	NS	NS	NS
7906930	NM_031423 // NUF2 // NUF2, NDC80 kinetochore complex component // 1q23.3 // 83540 /// N	NUF2	GO	5.87668e-07	-1.67029	NS	NS	NS	NS
7958913	NM_001032731 // OAS2 // 2-5-oligoadenylate synthetase 2, 69/71kDa // 12q24.2 // 4939 //	OAS2	GO	3.04552e-06	1.64502	NS	NS	NS	NS
8085138	NM_000916 // OXTR // oxytocin receptor // 3p25 // 5021 /// ENST00000316793 // OXTR // o	OXTR	GO	1.37316e-05	1.52091	NS	NS	NS	NS
8113981	NM_001017973 // P4HA2 // prolyl 4-hydroxylase, alpha polypeptide II // 5q31 // 8974 ///	P4HA2	GO	0.000190733	1.51663	NS	NS	NS	NS
8028570	NM_001004318 // PAPL // iron/zinc purple acid phosphatase-like protein // 19q13.2 // 39	ACP7	GO	7.19779e-07	-1.87807	NS	NS	NS	NS
8149955	NM_001278945 // PBK // PDZ binding kinase // 8p21.2 // 55872 /// NM_018492 // PBK // PD	PBK	GO	3.52966e-05	-1.70775	NS	NS	NS	NS
8027473	NM_004708 // PDCD5 // programmed cell death 5 // 19q13.11 // 9141 /// ENST00000221784 /	PDCD5	GO	0.00101533	-1.54074	NS	NS	NS	NS
8115099	NM_002609 // PDGFRB // platelet-derived growth factor receptor, beta polypeptide // 5q3	PDGFRB	GO	6.85576e-06	1.56081	NS	NS	NS	NS
7898057	NM_001006624 // PDPN // podoplanin // 1p36.21 // 10630 /// NM_001006625 // PDPN // podo	PDPN	GO	9.87488e-08	1.6044	NS	NS	NS	NS
8063453	ENST00000487129 // PFDN4 // prefoldin subunit 4 // 20q13.2 // 5203 /// ENST00000493356	PFDN4	GO	9.86196e-05	-2.01055	NS	NS	NS	NS
7955768	NM_002624 // PFDN5 // prefoldin subunit 5 // 12q12 // 5204 /// NM_145897 // PFDN5 // pr	PFDN5	GO	5.94013e-05	-1.79347	NS	NS	NS	NS
8081590	NM_001134437 // PHLDB2 // pleckstrin homology-like domain, family B, member 2 // 3q13.2	PHLDB2	GO	3.29681e-05	1.50736	NS	NS	NS	NS
8009353	NM_181671 // PITPNC1 // phosphatidylinositol transfer protein, cytoplasmic 1 // 17q24.2	PITPNC1	GO	2.52514e-07	-1.89915	NS	NS	NS	NS
8097356	NM_001190799 // PLK4 // polo-like kinase 4 // 4q28 // 10733 /// NM_001190801 // PLK4 //	PLK4	GO	0.00126368	-1.53062	NS	NS	NS	NS
8014768	NM_020405 // PLXDC1 // plexin domain containing 1 // 17q21.1 // 57125 /// XM_006721983	PLXDC1	GO	7.13077e-07	1.63409	NS	NS	NS	NS
8090591	NM_015103 // PLXND1 // plexin D1 // 3q22.1 // 23129 /// ENST00000324093 // PLXND1 // pl	PLXND1	GO	2.54483e-06	1.51527	NS	NS	NS	NS
7999253	NM_002705 // PPL // periplakin // 16p13.3 // 5493 /// ENST00000345988 // PPL // peripla	PPL	GO	8.64009e-05	1.51918	NS	NS	NS	NS
8083749	NM_139245 // PPM1L // protein phosphatase, Mg2+/Mn2+ dependent, 1L // 3q26.1 // 151742	PPM1L	GO	0.00020854	1.58923	NS	NS	NS	NS
8150870	NM_002806 // PSMC6 // proteasome (prosome, macropain) 26S subunit, ATPase, 6 // 14q22.1	PSMC6	GO	0.000324485	-1.57157	NS	NS	NS	NS
7974380	NM_002806 // PSMC6 // proteasome (prosome, macropain) 26S subunit, ATPase, 6 // 14q22.1	PSMC6	GO	4.60498e-05	-1.70085	NS	NS	NS	NS
7922976	ENST00000490885 // PTGS2 // prostaglandin-endoperoxide synthase 2 (prostaglandin G/H sy	PTGS2	GO	4.10236e-05	-1.61069	NS	NS	NS	NS
7943882	NM_000317 // PTS // 6-pyruvoyltetrahydropterin synthase // 11q22.3 // 5805 /// ENST0000	PTS	GO	6.80727e-05	-1.7192	NS	NS	NS	NS
7950743	NM_001286059 // RAB30 // RAB30, member RAS oncogene family // 11q12-q14 // 27314 /// NM	RAB30	GO	0.000808765	1.52316	NS	NS	NS	NS
7953218	NM_001130862 // RAD51AP1 // RAD51 associated protein 1 // 12p13.2-p13.1 // 10635 /// NM	RAD51AP1	GO	0.000132478	-1.98522	NS	NS	NS	NS
8111569	NM_001161429 // RANBP3L // RAN binding protein 3-like // 5p13.2 // 202151 /// NM_145000	RANBP3L	GO	0.00129533	1.61349	NS	NS	NS	NS
7940775	NM_004585 // RARRES3 // retinoic acid receptor responder (tazarotene induced) 3 // 11q2	RARRES3	GO	6.23365e-05	1.7602	NS	NS	NS	NS
8106660	NM_006909 // RASGRF2 // Ras protein-specific guanine nucleotide-releasing factor 2 // 5	RASGRF2	GO	6.38191e-05	-1.54942	NS	NS	NS	NS
8091078	NM_002899 // RBP1 // retinol binding protein 1, cellular // 3q23 // 5947 /// ENST000002	RBP1	GO	7.37693e-06	1.78073	NS	NS	NS	NS
8073334	NM_014248 // RBX1 // ring-box 1, E3 ubiquitin protein ligase // 22q13.2 // 9978 /// ENS	RBX1	GO	0.000162543	-1.57369	NS	NS	NS	NS
8054344	NM_001145664 // RFX8 // RFX family member 8, lacking RFX DNA binding domain // 2q11.2 /	RFX8	GO	9.24876e-05	-1.7772	NS	NS	NS	NS
7906919	NM_001102445 // RGS4 // regulator of G-protein signaling 4 // 1q23.3 // 5999 /// NM_001	RGS4	GO	3.10265e-05	-1.63932	NS	NS	NS	NS
8104928	ENST00000410246 // RNA5SP181 // RNA, 5S ribosomal pseudogene 181 // --- // ---	RNA5SP181	GO	0.0010371	1.56615	NS	NS	NS	NS
8016213	ENST00000363083 // RNA5SP443 // RNA, 5S ribosomal pseudogene 443 // --- // ---	RNA5SP443	GO	0.00242153	1.93584	NS	NS	NS	NS
7919390	ENST00000365538 // RNU1-122P // RNA, U1 small nuclear 122, pseudogene // --- // ---	RNU1-122P	GO	0.00228416	-1.60533	NS	NS	NS	NS
7904572	ENST00000364829 // RNU1-59P // RNA, U1 small nuclear 59, pseudogene // --- // ---	RNU1-59P	GO	0.00135336	-1.75194	NS	NS	NS	NS
8019802	NR_002716 // RNU2-1 // RNA, U2 small nuclear 1 // 17q12 // 6066 /// NR_002761 // RNU2-2	RNU2-1	GO	0.00277796	1.73638	NS	NS	NS	NS
8019631	NR_002716 // RNU2-1 // RNA, U2 small nuclear 1 // 17q12 // 6066 /// NR_002761 // RNU2-2	RNU2-1	GO	0.00257486	1.7097	NS	NS	NS	NS
8019633	NR_002716 // RNU2-1 // RNA, U2 small nuclear 1 // 17q12 // 6066 /// NR_002761 // RNU2-2	RNU2-1	GO	0.00257486	1.7097	NS	NS	NS	NS
8019635	NR_002716 // RNU2-1 // RNA, U2 small nuclear 1 // 17q12 // 6066 /// NR_002761 // RNU2-2	RNU2-1	GO	0.00257486	1.7097	NS	NS	NS	NS
8019637	NR_002716 // RNU2-1 // RNA, U2 small nuclear 1 // 17q12 // 6066 /// NR_002761 // RNU2-2	RNU2-1	GO	0.00257486	1.7097	NS	NS	NS	NS
8019639	NR_002716 // RNU2-1 // RNA, U2 small nuclear 1 // 17q12 // 6066 /// NR_002761 // RNU2-2	RNU2-1	GO	0.00257486	1.7097	NS	NS	NS	NS
8019641	NR_002716 // RNU2-1 // RNA, U2 small nuclear 1 // 17q12 // 6066 /// NR_002761 // RNU2-2	RNU2-1	GO	0.00257486	1.7097	NS	NS	NS	NS
8019703	NR_002716 // RNU2-1 // RNA, U2 small nuclear 1 // 17q12 // 6066 /// NR_002761 // RNU2-2	RNU2-1	GO	0.00257486	1.7097	NS	NS	NS	NS
8019705	NR_002716 // RNU2-1 // RNA, U2 small nuclear 1 // 17q12 // 6066 /// NR_002761 // RNU2-2	RNU2-1	GO	0.00257486	1.7097	NS	NS	NS	NS
8019707	NR_002716 // RNU2-1 // RNA, U2 small nuclear 1 // 17q12 // 6066 /// NR_002761 // RNU2-2	RNU2-1	GO	0.00257486	1.7097	NS	NS	NS	NS
8019709	NR_002716 // RNU2-1 // RNA, U2 small nuclear 1 // 17q12 // 6066 /// NR_002761 // RNU2-2	RNU2-1	GO	0.00206629	1.7	NS	NS	NS	NS
7948894	NR_002761 // RNU2-2P // RNA, U2 small nuclear 2, pseudogene // 11q12.3 // 26855 /// ENS	RNU2-2P	GO	0.00187395	2.20314	NS	NS	NS	NS
8044961	NR_023343 // RNU4ATAC // RNA, U4atac small nuclear (U12-dependent splicing) // 2q14.2 /	RNU4ATAC	GO	0.000435675	-1.93831	NS	NS	NS	NS
7945942	ENST00000516125 // RNU6-1143P // RNA, U6 small nuclear 1143, pseudogene // --- // ---	RNU6-1143P	GO	0.000176592	-1.68537	NS	NS	NS	NS
7902448	NM_001199341 // RPL17 // ribosomal protein L17 // 18q21 // 6139 /// NM_001199342 // RPL	RPL17	GO	9.90271e-05	-1.50537	NS	NS	NS	NS
8092067	NM_001099645 // RPL22L1 // ribosomal protein L22-like 1 // 3q26.2 // 200916 /// ENST000	RPL22L1	GO	3.1092e-05	-2.28205	NS	NS	NS	NS
8014749	NM_000978 // RPL23 // ribosomal protein L23 // 17q // 9349 /// ENST00000245857 // RPL23	RPL23	GO	1.2809e-05	-1.74121	NS	NS	NS	NS
8012469	NM_000987 // RPL26 // ribosomal protein L26 // 17p13 // 6154 /// ENST00000293842 // RPL	RPL26	GO	6.71159e-05	-1.6703	NS	NS	NS	NS
7945740	NM_016093 // RPL26L1 // ribosomal protein L26-like 1 // 5q35.1 // 51121 /// XM_00526592	RPL26L1	GO	6.44874e-06	-1.63128	NS	NS	NS	NS
8043932	NM_001099693 // RPL31 // ribosomal protein L31 // 2q11.2 // 6160 /// ENST00000409320 //	RPL31	GO	6.83814e-06	-2.12183	NS	NS	NS	NS
8096765	NM_000995 // RPL34 // ribosomal protein L34 // 4q25 // 6164 /// NM_033625 // RPL34 // r	RPL34	GO	2.73878e-06	-1.94675	NS	NS	NS	NS
8035829	ENST00000465389 // RPL34P34 // ribosomal protein L34 pseudogene 34 // --- // --- /// EN	RPL34P34	GO	3.75536e-05	-2.22687	NS	NS	NS	NS
7908635	ENST00000432390 // RPL34P6 // ribosomal protein L34 pseudogene 6 // --- // ---	RPL34P6	GO	0.000708964	-1.82208	NS	NS	NS	NS
8168843	NM_001199973 // RPL36A-HNRNPH2 // RPL36A-HNRNPH2 readthrough // Xq22 // 100529097 /// N	RPL36A-HNRNPH2	GO	0.00205938	-1.56278	NS	NS	NS	NS
7946807	NM_001199973 // RPL36A-HNRNPH2 // RPL36A-HNRNPH2 readthrough // Xq22 // 100529097 /// N	RPL36A-HNRNPH2	GO	0.00193743	-1.59955	NS	NS	NS	NS
8138361	NM_001199973 // RPL36A-HNRNPH2 // RPL36A-HNRNPH2 readthrough // Xq22 // 100529097 /// N	RPL36A-HNRNPH2	GO	0.00121247	-1.74944	NS	NS	NS	NS
8174710	NM_001000 // RPL39 // ribosomal protein L39 // Xq24 // 6170 /// ENST00000361575 // RPL3	RPL39	GO	0.000394915	-1.73952	NS	NS	NS	NS
8127526	NM_001000 // RPL39 // ribosomal protein L39 // Xq24 // 6170 /// ENST00000361575 // RPL3	RPL39	GO	0.000395462	-1.75537	NS	NS	NS	NS
8171834	NM_000661 // RPL9 // ribosomal protein L9 // 4p13 // 6133 /// NM_001024921 // RPL9 // r	RPL9	GO	0.000485535	-1.6028	NS	NS	NS	NS
8099887	NM_000661 // RPL9 // ribosomal protein L9 // 4p13 // 6133 /// NM_001024921 // RPL9 // r	RPL9	GO	0.000392696	-1.60444	NS	NS	NS	NS
7990898	NM_000661 // RPL9 // ribosomal protein L9 // 4p13 // 6133 /// NM_001024921 // RPL9 // r	RPL9	GO	0.000514447	-1.62462	NS	NS	NS	NS
7990949	NM_000661 // RPL9 // ribosomal protein L9 // 4p13 // 6133 /// NM_001024921 // RPL9 // r	RPL9	GO	0.000471343	-1.6322	NS	NS	NS	NS
7915594	ENST00000594193 // RPS15AP11 // ribosomal protein S15a pseudogene 11 // --- // ---	RPS15AP11	GO	0.00145425	-1.67872	NS	NS	NS	NS
8150872	NM_001023 // RPS20 // ribosomal protein S20 // 8q12 // 6224 /// NM_001146227 // RPS20 /	RPS20	GO	4.65399e-06	-1.58592	NS	NS	NS	NS
8063903	NM_001024 // RPS21 // ribosomal protein S21 // 20q13.3 // 6227 /// ENST00000343986 // R	RPS21	GO	6.60751e-05	-1.72007	NS	NS	NS	NS
7928551	NM_001026 // RPS24 // ribosomal protein S24 // 10q22 // 6229 /// NM_001142282 // RPS24	RPS24	GO	2.52573e-05	-2.29703	NS	NS	NS	NS
8079019	NM_001030 // RPS27 // ribosomal protein S27 // 1q21 // 6232 /// ENST00000368567 // RPS2	RPS27	GO	3.30216e-06	-2.09243	NS	NS	NS	NS
7900157	NM_001030 // RPS27 // ribosomal protein S27 // 1q21 // 6232 /// ENST00000368567 // RPS2	RPS27	GO	9.62172e-07	-2.1763	NS	NS	NS	NS
7923438	NM_001030 // RPS27 // ribosomal protein S27 // 1q21 // 6232 /// ENST00000368567 // RPS2	RPS27	GO	6.06942e-06	-2.2665	NS	NS	NS	NS
7905691	NM_001030 // RPS27 // ribosomal protein S27 // 1q21 // 6232 /// ENST00000368567 // RPS2	RPS27	GO	2.69905e-06	-2.27788	NS	NS	NS	NS
8141222	NM_001006 // RPS3A // ribosomal protein S3A // 4q31.2-q31.3 // 6189 /// ENST00000274065	RPS3A	GO	5.31447e-06	-1.50419	NS	NS	NS	NS
8040036	NM_001011 // RPS7 // ribosomal protein S7 // 2p25 // 6201 /// ENST00000304921 // RPS7 /	RPS7	GO	2.73531e-05	-1.73536	NS	NS	NS	NS
8005877	ENST00000571702 // RPS7P1 // ribosomal protein S7 pseudogene 1 // --- // --- /// NM_001	RPS7P1	GO	0.000126026	-1.56688	NS	NS	NS	NS
7964733	NR_026825 // RPSAP52 // ribosomal protein SA pseudogene 52 // 12q14.3 // 204010 /// ENS	RPSAP52	GO	1.21142e-06	-2.16322	NS	NS	NS	NS
8001918	NM_001128850 // RRAD // Ras-related associated with diabetes // 16q22 // 6236 /// NM_00	RRAD	GO	9.19741e-07	2.52887	NS	NS	NS	NS
8046020	NM_001040142 // SCN2A // sodium channel, voltage-gated, type II, alpha subunit // 2q24.	SCN2A	GO	0.0010745	1.58322	NS	NS	NS	NS
8139706	NM_001012456 // SEC61G // Sec61 gamma subunit // 7p11.2 // 23480 /// NM_014302 // SEC61	SEC61G	GO	0.000481678	-1.89903	NS	NS	NS	NS
7899615	NM_001199037 // SERINC2 // serine incorporator 2 // 1p35.1 // 347735 /// NM_001199038 /	SERINC2	GO	1.71778e-07	1.50709	NS	NS	NS	NS
8071420	NM_000185 // SERPIND1 // serpin peptidase inhibitor, clade D (heparin cofactor), member	SERPIND1	GO	1.3326e-07	-1.68225	NS	NS	NS	NS
8050695	NM_016047 // SF3B6 // splicing factor 3b, subunit 6, 14kDa // 2p23 // 51639 /// ENST000	SF3B6	GO	1.70396e-05	-1.95044	NS	NS	NS	NS
8085754	NM_001012409 // SGOL1 // shugoshin-like 1 (S. pombe) // 3p24.3 // 151648 /// NM_0010124	SGOL1	GO	3.70369e-05	-1.53781	NS	NS	NS	NS
7948493	NM_016582 // SLC15A3 // solute carrier family 15 (oligopeptide transporter), member 3 /	SLC15A3	GO	3.47196e-05	1.54523	NS	NS	NS	NS
8017843	NM_001174166 // SLC16A6 // solute carrier family 16, member 6 // 17q24.2 // 9120 /// NM	SLC16A6	GO	0.000370469	-1.66105	NS	NS	NS	NS
8074701	NM_004173 // SLC7A4 // solute carrier family 7, member 4 // 22q11.21 // 6545 /// ENST00	SLC7A4	GO	1.19985e-05	1.6778	NS	NS	NS	NS
8063923	NM_016354 // SLCO4A1 // solute carrier organic anion transporter family, member 4A1 //	SLCO4A1	GO	7.73619e-07	-1.57858	NS	NS	NS	NS
7975989	NM_001267863 // SLIRP // SRA stem-loop interacting RNA binding protein // 14q24.3 // 81	SLIRP	GO	8.6566e-08	-2.59796	NS	NS	NS	NS
7914216	NR_003035 // SNORA16A // small nucleolar RNA, H/ACA box 16A // 1p35.3 // 692073 /// ENS	SNORA16A	GO	2.59098e-05	-2.8418	NS	NS	NS	NS
8097056	NR_002963 // SNORA24 // small nucleolar RNA, H/ACA box 24 // 4q26 // 677809 /// ENST000	SNORA24	GO	0.00105186	-2.00746	NS	NS	NS	NS
7977075	NR_002964 // SNORA28 // small nucleolar RNA, H/ACA box 28 // 14q32.32 // 677811 /// ENS	SNORA28	GO	1.4348e-05	-1.57687	NS	NS	NS	NS
7962827	NR_002950 // SNORA2A // small nucleolar RNA, H/ACA box 2A // 12q13.11 // 677793 /// ENS	SNORA2A	GO	0.00126205	-1.51053	NS	NS	NS	NS
7960052	NR_002979 // SNORA49 // small nucleolar RNA, H/ACA box 49 // 12q24.33 // 677829 /// ENS	SNORA49	GO	0.000652936	-2.28741	NS	NS	NS	NS
7914212	NR_002987 // SNORA61 // small nucleolar RNA, H/ACA box 61 // 1p35.3 // 677838 /// ENST0	SNORA61	GO	0.000276957	-1.57175	NS	NS	NS	NS
7998666	NR_002326 // SNORA64 // small nucleolar RNA, H/ACA box 64 // 16p13.3 // 26784 /// ENST0	SNORA64	GO	0.00276388	1.76262	NS	NS	NS	NS
8164215	NR_002449 // SNORA65 // small nucleolar RNA, H/ACA box 65 // 9q34 // 26783 /// ENST0000	SNORA65	GO	3.53293e-06	3.7679	NS	NS	NS	NS
7951034	NR_002920 // SNORA8 // small nucleolar RNA, H/ACA box 8 // 11q21 // 654320 /// ENST0000	SNORA8	GO	0.00206773	-2.04374	NS	NS	NS	NS
8009241	NR_004380 // SNORD104 // small nucleolar RNA, C/D box 104 // 17q23.3 // 692227 /// ENST	SNORD104	GO	2.54132e-05	-3.03177	NS	NS	NS	NS
8025584	NR_004381 // SNORD105 // small nucleolar RNA, C/D box 105 // 19p13.2 // 692229 /// ENST	SNORD105	GO	0.000236034	-2.7983	NS	NS	NS	NS
7976826	NR_003219 // SNORD114-26 // small nucleolar RNA, C/D box 114-26 // 14q32 // 767606 ///	SNORD114-26	GO	0.000106339	-3.427	NS	NS	NS	NS
7976816	NR_003195 // SNORD114-3 // small nucleolar RNA, C/D box 114-3 // 14q32 // 767579 /// EN	SNORD114-3	GO	3.71721e-05	-5.11247	NS	NS	NS	NS
7981949	NR_003316 // SNORD116-1 // small nucleolar RNA, C/D box 116-1 // 15q11.2 // 100033413 /	SNORD116-1	GO	1.61973e-05	-4.2601	NS	NS	NS	NS
7981970	NR_003326 // SNORD116-11 // small nucleolar RNA, C/D box 116-11 // 15q11.2 // 100033423	SNORD116-11	GO	0.000525271	-2.88789	NS	NS	NS	NS
7981976	NR_003329 // SNORD116-14 // small nucleolar RNA, C/D box 116-14 // 15q11.2 // 100033426	SNORD116-14	GO	0.0010001	-2.58952	NS	NS	NS	NS
7981978	NR_003330 // SNORD116-15 // small nucleolar RNA, C/D box 116-15 // 15q11.2 // 100033427	SNORD116-15	GO	5.20346e-05	-2.87318	NS	NS	NS	NS
7981982	NR_001290 // SNORD116-19 // small nucleolar RNA, C/D box 116-19 // 15q11.2 // 727708 //	SNORD116-19	GO	0.000215246	-2.43519	NS	NS	NS	NS
7981986	NR_001290 // SNORD116-19 // small nucleolar RNA, C/D box 116-19 // 15q11.2 // 727708 //	SNORD116-19	GO	0.000215246	-2.43519	NS	NS	NS	NS
7981988	NR_003334 // SNORD116-20 // small nucleolar RNA, C/D box 116-20 // 15q11.2 // 100033431	SNORD116-20	GO	0.000144212	-3.08979	NS	NS	NS	NS
7981994	NR_003337 // SNORD116-23 // small nucleolar RNA, C/D box 116-23 // 15q11.2 // 100033434	SNORD116-23	GO	0.000225863	-2.65676	NS	NS	NS	NS
7981996	NR_003338 // SNORD116-24 // small nucleolar RNA, C/D box 116-24 // 15q11.2 // 100033435	SNORD116-24	GO	0.000123424	-3.62918	NS	NS	NS	NS
7982006	NR_003360 // SNORD116-29 // small nucleolar RNA, C/D box 116-29 // 15q11.2 // 100033821	SNORD116-29	GO	0.00254921	-1.74992	NS	NS	NS	NS
7981953	NR_003318 // SNORD116-3 // small nucleolar RNA, C/D box 116-3 // 15q11.2 // 100033415 /	SNORD116-3	GO	6.94424e-05	-3.11285	NS	NS	NS	NS
7981966	NR_003318 // SNORD116-3 // small nucleolar RNA, C/D box 116-3 // 15q11.2 // 100033415 /	SNORD116-3	GO	6.94424e-05	-3.11285	NS	NS	NS	NS
7981958	NR_003320 // SNORD116-5 // small nucleolar RNA, C/D box 116-5 // 15q11.2 // 100033417 /	SNORD116-5	GO	8.32026e-05	-3.15721	NS	NS	NS	NS
7981962	NR_003320 // SNORD116-5 // small nucleolar RNA, C/D box 116-5 // 15q11.2 // 100033417 /	SNORD116-5	GO	8.32026e-05	-3.15721	NS	NS	NS	NS
7981960	NR_003321 // SNORD116-6 // small nucleolar RNA, C/D box 116-6 // 15q11.2 // 100033418 /	SNORD116-6	GO	0.00247867	-3.06282	NS	NS	NS	NS
7981964	NR_003323 // SNORD116-8 // small nucleolar RNA, C/D box 116-8 // 15q11.2 // 100033420 /	SNORD116-8	GO	8.96439e-05	-3.15496	NS	NS	NS	NS
7952339	NR_001453 // SNORD14C // small nucleolar RNA, C/D box 14C // 11q23.3-q25 // 85389 /// E	SNORD14C	GO	0.000914318	-1.80606	NS	NS	NS	NS
7942592	NR_000005 // SNORD15A // small nucleolar RNA, C/D box 15A // 11q13.4 // 6079 /// ENST00	SNORD15A	GO	0.00010669	-2.04995	NS	NS	NS	NS
7942594	NR_000025 // SNORD15B // small nucleolar RNA, C/D box 15B // 11q13.4 // 114599 /// ENST	SNORD15B	GO	0.000158408	-2.75238	NS	NS	NS	NS
8010078	NR_004397 // SNORD1C // small nucleolar RNA, C/D box 1C // 17q25.1 // 677850 /// ENST00	SNORD1C	GO	5.22272e-05	-3.21268	NS	NS	NS	NS
7903022	NR_000006 // SNORD21 // small nucleolar RNA, C/D box 21 // 1p22.1 // 6083 /// ENST00000	SNORD21	GO	0.000355779	-1.53411	NS	NS	NS	NS
8159004	NR_002447 // SNORD24 // small nucleolar RNA, C/D box 24 // 9q34 // 26820 /// ENST000003	SNORD24	GO	0.00117467	-2.61596	NS	NS	NS	NS
7948908	NR_002564 // SNORD26 // small nucleolar RNA, C/D box 26 // 11q13 // 9302 /// ENST000003	SNORD26	GO	8.98771e-05	-2.02315	NS	NS	NS	NS
7948904	NR_002562 // SNORD28 // small nucleolar RNA, C/D box 28 // 11q13 // 9300 /// ENST000003	SNORD28	GO	0.000119641	-1.83753	NS	NS	NS	NS
7948902	NR_002559 // SNORD29 // small nucleolar RNA, C/D box 29 // 11q13 // 9297 /// ENST000005	SNORD29	GO	9.71066e-05	-2.94102	NS	NS	NS	NS
8030362	NR_000020 // SNORD33 // small nucleolar RNA, C/D box 33 // 19q13.3 // 26818 /// ENST000	SNORD33	GO	0.00180652	-1.82882	NS	NS	NS	NS
8030364	NR_000019 // SNORD34 // small nucleolar RNA, C/D box 34 // 19q13.3 // 26817 /// ENST000	SNORD34	GO	0.000925263	-2.66978	NS	NS	NS	NS
8159006	NR_000017 // SNORD36B // small nucleolar RNA, C/D box 36B // 9q34 // 26814 /// ENST0000	SNORD36B	GO	3.16085e-07	-2.60227	NS	NS	NS	NS
8158998	NR_000016 // SNORD36C // small nucleolar RNA, C/D box 36C // 9q34 // 26813 /// NR_00244	SNORD36C	GO	0.000872988	-1.58109	NS	NS	NS	NS
8034512	NR_002751 // SNORD41 // small nucleolar RNA, C/D box 41 // 19p13.2 // 26810 /// ENST000	SNORD41	GO	1.20299e-06	-6.39592	NS	NS	NS	NS
8005951	NR_000013 // SNORD42B // small nucleolar RNA, C/D box 42B // 17q11 // 26808 /// ENST000	SNORD42B	GO	0.0024194	-1.70012	NS	NS	NS	NS
7922410	NR_002750 // SNORD44 // small nucleolar RNA, C/D box 44 // 1q25.1 // 26806 /// ENST0000	SNORD44	GO	9.12362e-05	-1.68234	NS	NS	NS	NS
7902400	ENST00000364617 // SNORD45B // small nucleolar RNA, C/D box 45B // 1p31.1 // 26804 ///	SNORD45B	GO	0.000248749	-6.14716	NS	NS	NS	NS
7901048	NR_000024 // SNORD46 // small nucleolar RNA, C/D box 46 // 1p34.1 // 94161 /// ENST0000	SNORD46	GO	0.000777502	-2.09652	NS	NS	NS	NS
7922402	NR_002746 // SNORD47 // small nucleolar RNA, C/D box 47 // 1q25.1 // 26802 /// ENST0000	SNORD47	GO	0.00282235	-1.84078	NS	NS	NS	NS
7951036	NR_003033 // SNORD5 // small nucleolar RNA, C/D box 5 // 11q21 // 692072 /// ENST000004	SNORD5	GO	0.000437054	-2.38619	NS	NS	NS	NS
8041168	NR_002741 // SNORD53 // small nucleolar RNA, C/D box 53 // 2p23.2 // 26796 /// ENST0000	SNORD53	GO	0.00243324	-1.80592	NS	NS	NS	NS
8060503	NR_002738 // SNORD57 // small nucleolar RNA, C/D box 57 // 20p13 // 26792 /// ENST00000	SNORD57	GO	2.41989e-05	-3.16412	NS	NS	NS	NS
7951030	NR_003036 // SNORD6 // small nucleolar RNA, C/D box 6 // 11q21 // 692075 /// ENST000003	SNORD6	GO	9.34798e-05	-1.75895	NS	NS	NS	NS
7998722	NR_002736 // SNORD60 // small nucleolar RNA, C/D box 60 // 16p13.3 // 26788 /// ENST000	SNORD60	GO	0.000148877	-2.73462	NS	NS	NS	NS
7997940	ENST00000363214 // SNORD68 // small nucleolar RNA, C/D box 68 // --- // --- /// ENST000	SNORD68	GO	0.000906226	-2.89522	NS	NS	NS	NS
7922408	NR_003944 // SNORD78 // small nucleolar RNA, C/D box 78 // 1q25.1 // 692198	SNORD78	GO	0.00185355	-1.93124	NS	NS	NS	NS
7922404	NR_003940 // SNORD80 // small nucleolar RNA, C/D box 80 // 1q25.1 // 26774 /// ENST0000	SNORD80	GO	0.00259944	-1.66633	NS	NS	NS	NS
7922400	ENST00000422183 // SNORD81 // small nucleolar RNA, C/D box 81 // 1q25.1 // 26769 /// EN	SNORD81	GO	0.00154219	-1.8605	NS	NS	NS	NS
7922406	ENST00000416952 // SNORD81 // small nucleolar RNA, C/D box 81 // 1q25.1 // 26769 /// EN	SNORD81	GO	0.000381399	-1.89891	NS	NS	NS	NS
8076219	NR_000028 // SNORD83B // small nucleolar RNA, C/D box 83B // 22q13 // 116938 /// ENST00	SNORD83B	GO	0.000596814	-1.59051	NS	NS	NS	NS
7908988	NM_003094 // SNRPE // small nuclear ribonucleoprotein polypeptide E // 1q32 // 6635 ///	SNRPE	GO	2.04064e-05	-1.65966	NS	NS	NS	NS
8160033	ENST00000367208 // SNRPE // small nuclear ribonucleoprotein polypeptide E // 1q32 // 66	SNRPE	GO	0.000370211	-2.02109	NS	NS	NS	NS
8032972	ENST00000435815 // SNRPEP4 // small nuclear ribonucleoprotein polypeptide E pseudogene	SNRPEP4	GO	0.00187029	-1.52841	NS	NS	NS	NS
8026339	NM_003096 // SNRPG // small nuclear ribonucleoprotein polypeptide G // 2p13.3 // 6637 /	SNRPG	GO	0.000458419	-2.24009	NS	NS	NS	NS
7909102	ENST00000432323 // SNRPGP10 // small nuclear ribonucleoprotein polypeptide G pseudogene	SNRPGP10	GO	0.00160595	-1.93968	NS	NS	NS	NS
8056572	NM_020675 // SPC25 // SPC25, NDC80 kinetochore complex component // 2q31.1 // 57405 ///	SPC25	GO	0.000915099	-1.56007	NS	NS	NS	NS
7972217	ENST00000377102 // SPRY2 // sprouty homolog 2 (Drosophila) // 13q31.1 // 10253 /// ENST	SPRY2	GO	1.66529e-06	-1.67129	NS	NS	NS	NS
8114797	NM_001127496 // SPRY4 // sprouty homolog 4 (Drosophila) // 5q31.3 // 81848 /// NM_00129	SPRY4	GO	2.70903e-05	-1.59682	NS	NS	NS	NS
8013135	NM_001005291 // SREBF1 // sterol regulatory element binding transcription factor 1 // 1	SREBF1	GO	2.81835e-05	1.63325	NS	NS	NS	NS
7980537	NM_001256430 // STON2 // stonin 2 // 14q31.1 // 85439 /// NM_033104 // STON2 // stonin	STON2	GO	9.48742e-05	1.63502	NS	NS	NS	NS
8140113	NM_001165903 // STX1A // syntaxin 1A (brain) // 7q11.23 // 6804 /// NM_004603 // STX1A	STX1A	GO	9.76867e-05	-1.53485	NS	NS	NS	NS
7947147	NM_148893 // SVIP // small VCP/p97-interacting protein // 11p14.2 // 258010 /// ENST000	SVIP	GO	3.39056e-05	-1.59983	NS	NS	NS	NS
7979906	NM_001202547 // SYNJ2BP-COX16 // SYNJ2BP-COX16 readthrough // 14q24 // 100529257 /// NM	SYNJ2BP-COX16	GO	4.36045e-05	-1.55549	NS	NS	NS	NS
8112767	NM_004607 // TBCA // tubulin folding cofactor A // 5q14.1 // 6902 /// ENST00000306388 /	TBCA	GO	0.000936702	-1.54693	NS	NS	NS	NS
8109752	NM_001122679 // TENM2 // teneurin transmembrane protein 2 // 5q34 // 57451 /// ENST0000	TENM2	GO	0.00139951	1.57225	NS	NS	NS	NS
7972674	NM_001286775 // TEX30 // testis expressed 30 // 13q33.1 // 93081 /// NM_138779 // TEX30	TEX30	GO	2.10177e-05	-1.77521	NS	NS	NS	NS
7980316	NM_003239 // TGFB3 // transforming growth factor, beta 3 // 14q24 // 7043 /// XM_005268	TGFB3	GO	6.03966e-05	1.56289	NS	NS	NS	NS
7920664	NM_001252607 // THBS3 // thrombospondin 3 // 1q21 // 7059 /// NM_001252608 // THBS3 //	THBS3	GO	3.40004e-05	1.53193	NS	NS	NS	NS
8098611	NM_003265 // TLR3 // toll-like receptor 3 // 4q35 // 7098 /// ENST00000296795 // TLR3 /	TLR3	GO	2.16519e-05	1.55235	NS	NS	NS	NS
8079630	NM_015933 // TMA7 // translation machinery associated 7 homolog (S. cerevisiae) // 3p21	TMA7	GO	1.46075e-06	-1.65248	NS	NS	NS	NS
7899346	NM_015933 // TMA7 // translation machinery associated 7 homolog (S. cerevisiae) // 3p21	TMA7	GO	1.21514e-06	-1.73894	NS	NS	NS	NS
7966122	NM_181724 // TMEM119 // transmembrane protein 119 // 12q23.3 // 338773 /// ENST00000392	TMEM119	GO	1.18925e-08	2.32323	NS	NS	NS	NS
8099850	NM_024943 // TMEM156 // transmembrane protein 156 // 4p14 // 80008 /// XM_005262670 //	TMEM156	GO	5.82672e-06	-2.23162	NS	NS	NS	NS
7977046	NM_006291 // TNFAIP2 // tumor necrosis factor, alpha-induced protein 2 // 14q32 // 7127	TNFAIP2	GO	9.53811e-07	1.68143	NS	NS	NS	NS
8138547	NM_019059 // TOMM7 // translocase of outer mitochondrial membrane 7 homolog (yeast) //	TOMM7	GO	0.000547421	-1.69523	NS	NS	NS	NS
8053036	NM_016058 // TPRKB // TP53RK binding protein // 2p24.3-p24.1 // 51002 /// ENST000002724	TPRKB	GO	6.56061e-05	-1.77016	NS	NS	NS	NS
8163185	NM_001244938 // TXN // thioredoxin // 9q31 // 7295 /// NM_003329 // TXN // thioredoxin	TXN	GO	0.00265515	-1.63756	NS	NS	NS	NS
8032284	NM_006830 // UQCR11 // ubiquinol-cytochrome c reductase, complex III subunit XI // 19p1	UQCR11	GO	6.26088e-05	-1.65962	NS	NS	NS	NS
7912670	NM_001089591 // UQCRHL // ubiquinol-cytochrome c reductase hinge protein-like // 1p36.2	UQCRHL	GO	5.01885e-05	-1.8155	NS	NS	NS	NS
8107998	NM_014402 // UQCRQ // ubiquinol-cytochrome c reductase, complex III subunit VII, 9.5kDa	UQCRQ	GO	0.000617821	-1.53762	NS	NS	NS	NS
7936091	NM_001206427 // USMG5 // up-regulated during skeletal muscle growth 5 homolog (mouse) /	USMG5	GO	4.42722e-06	-2.12637	NS	NS	NS	NS
8168416	NM_001206426 // USMG5 // up-regulated during skeletal muscle growth 5 homolog (mouse) /	USMG5	GO	3.62102e-06	-2.44923	NS	NS	NS	NS
7976621	NM_003384 // VRK1 // vaccinia related kinase 1 // 14q32 // 7443 /// ENST00000216639 //	VRK1	GO	4.35591e-05	-1.68049	NS	NS	NS	NS
8108627	NR_026703 // VTRNA1-1 // vault RNA 1-1 // 5q31.3 // 56664 /// ENST00000363120 // VTRNA1	VTRNA1-1	GO	0.00208086	5.41696	NS	NS	NS	NS
8108629	NR_026704 // VTRNA1-2 // vault RNA 1-2 // 5q31.3 // 56663 /// ENST00000365241 // VTRNA1	VTRNA1-2	GO	0.000139629	4.00129	NS	NS	NS	NS
8004184	NM_017523 // XAF1 // XIAP associated factor 1 // 17p13.1 // 54739 /// NM_199139 // XAF1	XAF1	GO	0.00012911	1.67294	NS	NS	NS	NS
7914550	NM_178547 // ZBTB8OS // zinc finger and BTB domain containing 8 opposite strand // 1p35	ZBTB8OS	GO	0.00060122	-1.80866	NS	NS	NS	NS
7933707	NM_001005413 // ZWINT // ZW10 interacting kinetochore protein // 10q21-q22 // 11130 ///	ZWINT	GO	1.73033e-05	-1.70576	NS	NS	NS	NS
7894268			GO	0.00131508	1.80342	NS	NS	NS	NS
7892581			GO	0.00174864	1.67812	NS	NS	NS	NS
7896551			GO	0.00140576	1.64009	NS	NS	NS	NS
7893505			GO	0.00259547	1.61583	NS	NS	NS	NS
7896268			GO	0.0012145	1.55915	NS	NS	NS	NS
8027884			GO	0.000154829	1.53362	NS	NS	NS	NS
7896170			GO	1.32581e-05	-1.50446	NS	NS	NS	NS
7895674			GO	1.50582e-05	-1.50974	NS	NS	NS	NS
7895721			GO	4.13513e-05	-1.51476	NS	NS	NS	NS
7894834			GO	0.000842423	-1.52373	NS	NS	NS	NS
7894076			GO	0.0013258	-1.53416	NS	NS	NS	NS
7894982			GO	6.87075e-05	-1.54428	NS	NS	NS	NS
7895252			GO	0.00255724	-1.54612	NS	NS	NS	NS
7894971			GO	4.12471e-05	-1.54674	NS	NS	NS	NS
8180392			GO	0.000706929	-1.54723	NS	NS	NS	NS
7942379			GO	0.00289107	-1.55136	NS	NS	NS	NS
7893058			GO	9.15015e-05	-1.58253	NS	NS	NS	NS
8093256			GO	0.000966858	-1.58636	NS	NS	NS	NS
7893259			GO	0.00160798	-1.58765	NS	NS	NS	NS
7893194			GO	0.00247723	-1.59692	NS	NS	NS	NS
7894214			GO	2.98528e-05	-1.60128	NS	NS	NS	NS
7892736			GO	0.00231193	-1.61797	NS	NS	NS	NS
7893201			GO	3.34466e-08	-1.62477	NS	NS	NS	NS
7894324			GO	0.000338994	-1.65261	NS	NS	NS	NS
7919578			GO	0.00115371	-1.69148	NS	NS	NS	NS
7895808			GO	0.000187077	-1.71683	NS	NS	NS	NS
7895976			GO	0.00157833	-1.75924	NS	NS	NS	NS
7892820			GO	0.000280063	-1.77473	NS	NS	NS	NS
7895256			GO	0.000609097	-1.81577	NS	NS	NS	NS
7892643			GO	7.47805e-05	-1.83624	NS	NS	NS	NS
8180212			GO	0.00123447	-1.87084	NS	NS	NS	NS
7896369			GO	0.00128794	-1.87322	NS	NS	NS	NS
7894978			GO	6.70673e-06	-1.87822	NS	NS	NS	NS
7894061			GO	0.000599155	-1.8835	NS	NS	NS	NS
7965152			GO	0.000858163	-1.91756	NS	NS	NS	NS
8084945			GO	0.000222992	-1.92746	NS	NS	NS	NS
7893208			GO	0.000179708	-1.94024	NS	NS	NS	NS
7893773			GO	1.71409e-06	-1.94417	NS	NS	NS	NS
7894263			GO	1.70155e-07	-1.95385	NS	NS	NS	NS
7896137			GO	0.00170828	-1.95618	NS	NS	NS	NS
7895687			GO	2.86998e-05	-1.99328	NS	NS	NS	NS
7895622			GO	0.000212634	-2.0094	NS	NS	NS	NS
8180287			GO	1.86552e-06	-2.09723	NS	NS	NS	NS
7894462			GO	0.0016262	-2.10913	NS	NS	NS	NS
8132960			GO	0.00159171	-2.15425	NS	NS	NS	NS
7892907			GO	0.000119613	-2.16702	NS	NS	NS	NS
7893184			GO	0.000299984	-2.28792	NS	NS	NS	NS
7895884			GO	0.000925065	-2.32337	NS	NS	NS	NS
7895273			GO	4.24589e-08	-2.3621	NS	NS	NS	NS
7896485			GO	1.10143e-06	-2.38891	NS	NS	NS	NS
7960359			GO	1.77906e-05	-2.62888	NS	NS	NS	NS
7895026			GO	1.01992e-05	-2.97047	NS	NS	NS	NS
7898405			GO	9.52439e-06	-7.0849	NS	NS	NS	NS
7912806			GO	9.52439e-06	-7.0849	NS	NS	NS	NS
7975779	NM_005252 // FOS // FBJ murine osteosarcoma viral oncogene homolog // 14q24.3 // 2353 /	FOS	GN, GR	NS	NS	7.21298e-08	2.13758	8.99174e-07	1.73172
8146115	NM_020130 // C8orf4 // chromosome 8 open reading frame 4 // 8p11.2 // 56892 /// ENST000	C8orf4	GN	NS	NS	6.07968e-07	1.52876	NS	NS
