# Supplementary material for: Graphene oxide down-regulates genes of the oxidative phosphorylation complexes in a glioblastoma
Source: BMC Mol Biol. 2019 Jan 3;20:2. doi: 10.1186/s12867-018-0119-2 (PMC6317254; doi:10.1186/s12867-018-0119-2)
Supplement: Supplementary file 2 — Additional file 2: Table 2A. All terms that were identified in enrichment analysis of the list of differentially expressed genes responding to GO. Table 2B. Non-redundant transcriptional regulators which target genes are overrepresented in the list of differentially expressed genes responding to GO. [file 12867_2018_119_MOESM2_ESM.xlsx]

## Sheet: S2
Table S2A										Table 2B
Term type	Database	Term	Overlap	P-value	Adjusted P-value	Z-score	Combined Score	Genes	x	Transcriptional regulator gene symbol:	Detected in databases:	Highest adjusted P-value of detection:	x
Biological process	Gene Ontology	respiratory electron transport chain (GO:0022904)	17/112	5.76128e-12	1.02076e-08	-2.17055	39.9385	COX7B;NDUFA6;BDNF;NDUFA4;NDUFB3;NDUFA1;NDUFB1;ATP5I;UQCR11;COX6C;COX7C;ATP5L;UQCRQ;ATP5E;NDUFS5;NDUFAB1;NDUFS4	x	AKT2	Kinase Perturbations from GEO	2.03946e-06	x
Biological process	Gene Ontology	electron transport chain (GO:0022900)	17/115	8.41167e-12	1.02076e-08	-2.14852	39.5331	COX7B;NDUFA6;BDNF;NDUFA4;NDUFB3;NDUFA1;NDUFB1;ATP5I;UQCR11;COX6C;COX7C;ATP5L;UQCRQ;ATP5E;NDUFS5;NDUFAB1;NDUFS4	x	AKT3	Kinase Perturbations from L1000	0.0373312	x
Biological process	Gene Ontology	viral transcription (GO:0019083)	14/84	1.50028e-10	1.21373e-07	-2.10134	33.4626	RPS7;RPL31;RPL23;RPL34;RPS3A;RPL9;RPS27;RPS20;RPL26;RPS21;RPL17;RPL39;RPS24;RPL26L1	x	ALK	Kinase Perturbations from GEO	1.45053e-16	x
Biological process	Gene Ontology	translational termination (GO:0006415)	14/89	2.96704e-10	1.57389e-07	-2.10413	32.9603	RPS7;RPL31;RPL23;RPL34;RPS3A;RPL9;RPS27;RPS20;RPL26;RPL17;RPS21;RPL39;RPS24;RPL26L1	x	AR	ChEA, TF-LOF Expression from GEO	0.000167771	x
Biological process	Gene Ontology	SRP-dependent cotranslational protein targeting to membrane (GO:0006614)	15/108	3.24246e-10	1.57389e-07	-2.09816	32.8667	RPS7;RPL31;RPL23;RPL34;RPS3A;RPL9;RPS27;SEC61G;RPS20;RPL26;RPL17;RPS21;RPL39;RPS24;RPL26L1	x	ARID3A	ENCODE TF ChIP-seq	0.00514389	x
Biological process	Gene Ontology	cotranslational protein targeting to membrane (GO:0006613)	15/110	4.08517e-10	1.58723e-07	-2.10101	32.8936	RPS7;RPL31;RPL23;RPL34;RPS3A;RPL9;RPS27;SEC61G;RPS20;RPL26;RPL17;RPS21;RPL39;RPS24;RPL26L1	x	ASH2L	ChEA	4.29392e-11	x
Biological process	Gene Ontology	protein targeting to ER (GO:0045047)	15/111	4.57793e-10	1.58723e-07	-2.10063	32.8877	RPS7;RPL31;RPL23;RPL34;RPS3A;RPL9;RPS27;SEC61G;RPS20;RPL26;RPL17;RPS21;RPL39;RPS24;RPL26L1	x	ATF1	ENCODE TF ChIP-seq	0.0010229	x
Biological process	Gene Ontology	cellular protein complex disassembly (GO:0043624)	15/113	5.73073e-10	1.73856e-07	-2.13393	33.2147	RPS7;RPL31;RPL23;RPL34;RPS3A;RPL9;KIF18A;RPS27;RPS20;RPL26;RPL17;RPS21;RPL39;RPS24;RPL26L1	x	ATF2	ENCODE TF ChIP-seq	0.000255655	x
Biological process	Gene Ontology	establishment of protein localization to endoplasmic reticulum (GO:0072599)	15/115	7.14437e-10	1.9266e-07	-2.08767	32.2803	RPS7;RPL31;RPL23;RPL34;RPS3A;RPL9;RPS27;SEC61G;RPS20;RPL26;RPS21;RPL17;RPL39;RPS24;RPL26L1	x	ATF3	ChEA, ENCODE TF ChIP-seq	4.05862e-15	x
Biological process	Gene Ontology	nuclear-transcribed mRNA catabolic process (GO:0000956)	18/183	9.03313e-10	2.17794e-07	-2.19421	33.6586	EIF4A2;RPS7;RPL31;RPL23;RPL34;RPS3A;LSM5;RPL9;LSM3;RPS27;LSM6;RPS20;RPL26;RPL17;RPS21;RPL39;RPS24;RPL26L1	x	ATM	Kinase Perturbations from GEO	2.93614e-11	x
Biological process	Gene Ontology	protein localization to endoplasmic reticulum (GO:0070972)	15/118	9.87119e-10	2.17794e-07	-2.08887	32.0426	RPS7;RPL31;RPL23;RPL34;RPS3A;RPL9;RPS27;SEC61G;RPS20;RPL26;RPL17;RPS21;RPL39;RPS24;RPL26L1	x	AUTS2	ChEA	0.00358927	x
Biological process	Gene Ontology	translation (GO:0006412)	21/264	1.24162e-09	2.51118e-07	-2.33738	35.522	EIF4A2;RPS7;RPL36A-HNRNPH2;RPL31;RPL23;RPL34;MRPS21;RPS3A;RPL9;MRPL13;MRPL32;RPS27;SEC61G;RPL22L1;RPS20;RPL26;RPL17;RPS21;RPL39;RPS24;RPL26L1	x	BACH1	ChEA, ENCODE TF ChIP-seq	1.29839e-05	x
Biological process	Gene Ontology	mRNA catabolic process (GO:0006402)	18/193	1.97782e-09	3.69244e-07	-2.21729	32.8421	EIF4A2;RPS7;RPL31;RPL23;RPL34;RPS3A;LSM5;RPL9;LSM3;RPS27;LSM6;RPS20;RPL26;RPL17;RPS21;RPL39;RPS24;RPL26L1	x	BCL3	ChEA, ENCODE TF ChIP-seq	6.71953e-08	x
Biological process	Gene Ontology	RNA catabolic process (GO:0006401)	19/220	2.25964e-09	3.91726e-07	-2.2351	32.9738	EIF4A2;RPS7;RPL31;RPL23;RPL34;RPS3A;LSM5;RPL9;LSM3;RPS27;LSM6;OAS2;RPS20;RPL26;RPL17;RPS21;RPL39;RPS24;RPL26L1	x	BCL6	ChEA	8.16012e-05	x
Biological process	Gene Ontology	protein complex disassembly (GO:0043241)	15/132	4.01071e-09	6.48932e-07	-2.17359	30.9692	RPS7;RPL31;RPL23;RPL34;RPS3A;RPL9;KIF18A;RPS27;RPS20;RPL26;RPL17;RPS21;RPL39;RPS24;RPL26L1	x	BCLAF1	ENCODE TF ChIP-seq	1.72222e-07	x
Biological process	Gene Ontology	translational elongation (GO:0006414)	14/114	5.43643e-09	8.24638e-07	-2.09212	29.3071	RPS7;RPL31;RPL23;RPL34;RPS3A;RPL9;RPS27;RPS20;RPL26;RPL17;RPS21;RPL39;RPS24;RPL26L1	x	BMI1	ChEA, TF-LOF Expression from GEO	4.71081e-05	x
Biological process	Gene Ontology	translational initiation (GO:0006413)	15/139	7.6248e-09	1.02808e-06	-2.14366	29.5564	EIF4A2;RPS7;RPL31;RPL23;RPL34;RPS3A;RPL9;RPS27;RPS20;RPL26;RPL17;RPS21;RPL39;RPS24;RPL26L1	x	BMPR1A	Kinase Perturbations from GEO	0.00269488	x
Biological process	Gene Ontology	nuclear-transcribed mRNA catabolic process, nonsense-mediated decay (GO:0000184)	14/117	7.36238e-09	1.02808e-06	-2.10068	28.9638	RPS7;RPL31;RPL23;RPL34;RPS3A;RPL9;RPS27;RPS20;RPL26;RPL17;RPS21;RPL39;RPS24;RPL26L1	x	BMPR2	Kinase Perturbations from GEO	2.8819e-11	x
Biological process	Gene Ontology	viral life cycle (GO:0019058)	14/118	8.13063e-09	1.03858e-06	-2.09482	28.8617	RPS7;RPL31;RPL23;RPL34;RPS3A;RPL9;RPS27;RPS20;RPL26;RPL17;RPS21;RPL39;RPS24;RPL26L1	x	BRCA1	ENCODE TF ChIP-seq	0.000168534	x
Biological process	Gene Ontology	macromolecular complex disassembly (GO:0032984)	15/142	9.93533e-09	1.20565e-06	-2.16915	29.5622	RPS7;RPL31;RPL23;RPL34;RPS3A;RPL9;KIF18A;RPS27;RPS20;RPL26;RPL17;RPS21;RPL39;RPS24;RPL26L1	x	BRD4	ChEA, Kinase Perturbations from GEO	1.41129e-07	x
Biological process	Gene Ontology	hydrogen ion transmembrane transport (GO:1902600)	13/108	2.41062e-08	2.78599e-06	-2.1358	27.3188	COX7B;ATP5EP2;NDUFA4;ATP5I;UQCR11;ATP1A2;COX7A2;COX6C;COX7C;ATP5L;UQCRQ;ATP5E;COA6	x	CBX3	ENCODE TF ChIP-seq	0.00380966	x
Biological process	Gene Ontology	protein targeting to membrane (GO:0006612)	15/156	3.16716e-08	3.49395e-06	-2.15093	27.0253	RPS7;RPL31;RPL23;RPL34;RPS3A;RPL9;RPS27;SEC61G;RPS20;RPL26;RPL17;RPS21;RPL39;RPS24;RPL26L1	x	CCND1	ChEA, TF-LOF Expression from GEO	6.99637e-06	x
Biological process	Gene Ontology	mitochondrial electron transport, NADH to ubiquinone (GO:0006120)	9/45	7.85715e-08	8.291e-06	-2.21615	25.9298	NDUFA6;NDUFA4;BDNF;NDUFS5;NDUFB3;NDUFAB1;NDUFS4;NDUFA1;NDUFB1	x	CDK4	Kinase Perturbations from GEO	3.25708e-08	x
Biological process	Gene Ontology	cellular component disassembly (GO:0022411)	21/350	1.25169e-07	1.26577e-05	-2.29932	25.93	RPS7;RPL31;MMP1;RPL23;RPL34;MMP3;VRK1;RPS3A;RPL9;ADAMTS5;KIF18A;RPS27;CDK1;RPS20;ADAM8;RPL26;RPL17;RPS21;RPL39;RPS24;RPL26L1	x	CDK8	Kinase Perturbations from GEO	9.48608e-15	x
Biological process	Gene Ontology	proton transport (GO:0015992)	13/131	1.92354e-07	1.86737e-05	-2.1785	23.7203	COX7B;ATP5EP2;NDUFA4;COX7A2;ATP5I;ATP1A2;UQCR11;COX6C;COX7C;ATP5L;UQCRQ;ATP5E;COA6	x	CDK9	Kinase Perturbations from GEO	3.07894e-08	x
Biological process	Gene Ontology	hydrogen transport (GO:0006818)	13/133	2.26069e-07	2.11027e-05	-2.1803	23.4733	COX7B;ATP5EP2;NDUFA4;COX7A2;ATP5I;ATP1A2;UQCR11;COX6C;COX7C;ATP5L;UQCRQ;ATP5E;COA6	x	CDKN1B	TF-LOF Expression from GEO	0.00926237	x
Biological process	Gene Ontology	mitotic cell cycle (GO:0000278)	22/404	3.02965e-07	2.72332e-05	-2.24121	23.5575	PLK4;CENPU;CENPW;NCAPG;VRK1;CDC6;ANAPC10;ZWINT;CENPE;KIF18A;PSMC6;SGOL1;RPS27;CENPH;CCNE2;CENPK;NUF2;CDK1;CENPQ;ITGB3BP;MAD2L1;SPC25	x	CEBPA	ChEA	0.00775738	x
Biological process	Gene Ontology	establishment of protein localization to membrane (GO:0090150)	16/229	6.48866e-07	5.62427e-05	-2.15552	21.0936	RPS7;RPL31;RPL23;RPL34;RPS3A;RPL9;RPS27;SEC61G;RPS20;RPL26;CD24;RPL17;RPS21;RPL39;RPS24;RPL26L1	x	CEBPB	ChEA, ENCODE TF ChIP-seq	3.71426e-10	x
Biological process	Gene Ontology	establishment of protein localization to organelle (GO:0072594)	18/292	7.17734e-07	6.00669e-05	-2.22291	21.6068	DNAJC19;RPS7;TGFB3;RPL31;RPL23;RPL34;RPS3A;RPL9;RPS27;SEC61G;TOMM7;RPS20;RPL26;RPL17;RPS21;RPL39;RPS24;RPL26L1	x	CEBPD	ChEA, ENCODE TF ChIP-seq	0.000737906	x
Biological process	Gene Ontology	protein targeting (GO:0006605)	17/273	1.29637e-06	0.000104876	-2.23781	20.5045	DNAJC19;RPS7;RPL31;RPL23;RPL34;RPS3A;RPL9;RPS27;SEC61G;TOMM7;RPS20;RPL26;RPL17;RPS21;RPL39;RPS24;RPL26L1	x	CHD1	ChEA, ENCODE TF ChIP-seq	2.85786e-06	x
Biological process	Gene Ontology	generation of precursor metabolites and energy (GO:0006091)	20/375	1.46382e-06	0.000113246	-2.30067	20.9038	COX7B;NDUFA6;NDUFA4;BDNF;COX17;NDUFB3;NDUFA1;NDUFB1;UQCR11;ATP5I;COX6C;GNG11;COX7C;ATP5L;UQCRQ;NDUFS5;ATP5E;NDUFAB1;NDUFS4;STX1A	x	CHD2	ENCODE TF ChIP-seq	0.00514389	x
Biological process	Gene Ontology	protein localization to membrane (GO:0072657)	17/276	1.49315e-06	0.000113246	-2.21005	20.0804	RPS7;RPL31;RPL23;RPL34;RPS3A;RPL9;RPS27;LRRTM4;SEC61G;RPS20;RPL26;CD24;RPL17;RPS21;RPL39;RPS24;RPL26L1	x	CHD7	ENCODE TF ChIP-seq	0.00514389	x
Biological process	Gene Ontology	CENP-A containing nucleosome assembly (GO:0034080)	2016-06-23	3.29551e-06	0.00024237	-2.30447	19.1848	CENPU;CENPW;CENPH;CENPK;CENPQ;ITGB3BP	x	CLOCK	ChEA	0.00133482	x
Biological process	Gene Ontology	chromatin remodeling at centromere (GO:0031055)	2016-06-25	4.98474e-06	0.000355822	-2.25871	17.9366	CENPU;CENPW;CENPH;CENPK;CENPQ;ITGB3BP	x	CNOT3	ChEA	0.00284514	x
Biological process	Gene Ontology	protein localization to organelle (GO:0033365)	19/396	1.15188e-05	0.000755571	-2.27378	16.344	DNAJC19;RPS7;TGFB3;RPL31;RPL23;RPL34;RPS3A;RPL9;RPS27;SEC61G;CDK1;TOMM7;RPS20;RPL26;RPL17;RPS21;RPL39;RPS24;RPL26L1	x	CREB1	ChEA, ENCODE TF ChIP-seq	3.00879e-06	x
Biological process	Gene Ontology	gene expression (GO:0010467)	26/672	1.14142e-05	0.000755571	-2.25357	16.1987	EIF4A2;RPL31;SF3B6;RPL34;RPL9;SEC61G;MED31;RPL17;RPL39;RPS7;RPL23;RPS3A;LSM5;LSM3;PSMC6;LSM6;RPS27;SNRPG;GEMIN6;RPS20;SNRPE;RPL26;EEF1E1;RPS21;RPS24;RPL26L1	x	CREM	ChEA	3.38047e-06	x
Biological process	Gene Ontology	positive regulation of smooth muscle cell proliferation (GO:0048661)	7/46	1.13895e-05	0.000755571	-2.14041	15.3854	PDGFRB;IL6;ITGA2;ID2;PTGS2;HBEGF;EREG	x	CTBP1	ChEA	0.000282797	x
Biological process	Gene Ontology	histone exchange (GO:0043486)	6/31	1.46275e-05	0.000934237	-2.20746	15.3988	CENPU;CENPW;CENPH;CENPK;CENPQ;ITGB3BP	x	CTBP2	ChEA, ENCODE TF ChIP-seq	0.00172905	x
Biological process	Gene Ontology	positive regulation of response to external stimulus (GO:0032103)	13/201	1.62773e-05	0.00101295	-2.29795	15.8441	PDGFRB;CXCL8;ITGA2;LY96;PTGS2;DDX60;GPRC5B;IL6;IL1B;CCL2;ADAM8;LBP;TLR3	x	CTCF	ChEA, ENCODE TF ChIP-seq	9.17858e-05	x
Biological process	Gene Ontology	DNA replication-independent nucleosome assembly (GO:0006336)	6/33	2.00337e-05	0.0011859	-2.34243	15.7815	CENPU;CENPW;CENPH;CENPK;CENPQ;ITGB3BP	x	CTNNB1	ChEA, TF-LOF Expression from GEO	1.78683e-07	x
Biological process	Gene Ontology	DNA replication-independent nucleosome organization (GO:0034724)	6/33	2.00337e-05	0.0011859	-2.33741	15.7477	CENPU;CENPW;CENPH;CENPK;CENPQ;ITGB3BP	x	CUX1	ChEA, ENCODE TF ChIP-seq	0.00663868	x
Biological process	Gene Ontology	positive regulation of response to wounding (GO:1903036)	10/130	4.02276e-05	0.00232458	-2.17304	13.1778	IL6;GPRC5B;IL1B;ITGA2;PDPN;ADAM8;LBP;PTGS2;TLR3;HBEGF	x	DACH1	ChEA	2.53679e-06	x
Biological process	Gene Ontology	single-organism cellular localization (GO:1902580)	20/496	7.24762e-05	0.00409069	-2.2222	12.22	DNAJC19;RPS7;TGFB3;RPL31;RPL34;RPL23;RPS3A;RPL9;RPS27;LRRTM4;SEC61G;TOMM7;RPS20;RPL26;CD24;RPL17;RPS21;RPL39;RPL26L1;RPS24	x	DCP1A	ChEA	6.51684e-07	x
Biological process	Gene Ontology	positive regulation of inflammatory response (GO:0050729)	8/88	8.14855e-05	0.00449467	-2.16674	11.7109	GPRC5B;IL6;IL1B;ITGA2;ADAM8;LBP;PTGS2;TLR3	x	DMRT1	ChEA	0.00155087	x
Biological process	Gene Ontology	regulation of vascular endothelial growth factor production (GO:0010574)	2016-05-27	9.37636e-05	0.00505698	-2.41401	12.7628	IL6;IL1B;CCL2;CYP1B1;PTGS2	x	E2F1	ChEA	6.03852e-16	x
Biological process	Gene Ontology	ovulation (GO:0030728)	2016-04-15	0.00014583	0.0076941	-2.31349	11.2604	ADAMTS1;PTGS2;CYP17A1;EREG	x	E2F4	ChEA, ENCODE TF ChIP-seq	1.26538e-08	x
Biological process	Gene Ontology	regulation of collagen metabolic process (GO:0010712)	2016-05-31	0.00016738	0.00864324	-2.30594	10.9555	PDGFRB;MFAP4;IL6;TGFB3;ITGA2	x	E2F6	ENCODE TF ChIP-seq	0.0250441	x
Biological process	Gene Ontology	ATP-dependent chromatin remodeling (GO:0043044)	6/52	0.000197233	0.00997259	-1.88143	8.66947	CENPU;CENPW;CENPH;CENPK;CENPQ;ITGB3BP	x	EBNA2	ChEA	0.00801442	x
Biological process	Gene Ontology	cellular response to biotic stimulus (GO:0071216)	9/132	0.000230563	0.0111915	-2.18915	9.83497	IL6;CSF3;CXCL8;DDIT3;IL1B;LY96;CCL2;LBP;CYP17A1	x	EED	ChEA	0.000763888	x
Biological process	Gene Ontology	regulation of smooth muscle cell proliferation (GO:0048660)	7/77	0.000228168	0.0111915	-2.04159	9.17204	PDGFRB;IL6;ID2;ITGA2;PTGS2;HBEGF;EREG	x	eGFP-FOS	ENCODE TF ChIP-seq	0.00829311	x
Biological process	Gene Ontology	positive regulation of protein kinase B signaling (GO:0051897)	7/78	0.000245599	0.0116876	-2.08179	9.26234	CSF3;IL6;SPRY2;ADAM8;TXN;KIAA1161;HBEGF	x	eGFP-GATA2	ENCODE TF ChIP-seq	0.0010229	x
Biological process	Gene Ontology	regulation of protein targeting (GO:1903533)	10/167	0.000281846	0.0129904	-2.31084	10.0372	CSF3;CEMIP;IL6;TGFB3;IL1B;BCL3;CDK1;TXN;PTGS2;TLR3	x	eGFP-HDAC8	ENCODE TF ChIP-seq	0.0319564	x
Biological process	Gene Ontology	positive regulation of protein import into nucleus (GO:0042307)	7/80	0.000283679	0.0129904	-2.11518	9.18739	CSF3;IL6;TGFB3;IL1B;CDK1;PTGS2;TLR3	x	eGFP-JUNB	ENCODE TF ChIP-seq	0.00313716	x
Biological process	Gene Ontology	positive regulation of defense response (GO:0031349)	13/272	0.000298709	0.0134253	-2.30149	9.92083	ITGA2;LY96;DDX60;PTGS2;DUSP6;EREG;GPRC5B;IL6;IL1B;CDK1;ADAM8;LBP;TLR3	x	EGR1	ChEA	0.00356645	x
Biological process	Gene Ontology	cellular response to lipopolysaccharide (GO:0071222)	8/110	0.000341696	0.0148089	-2.15031	9.05824	IL6;CSF3;CXCL8;IL1B;LY96;CCL2;LBP;CYP17A1	x	ELF1	ENCODE TF ChIP-seq	0.00640702	x
Biological process	Gene Ontology	chromatin assembly or disassembly (GO:0006333)	6/58	0.000339693	0.0148089	-2.04475	8.61356	CENPU;CENPW;CENPH;CENPK;CENPQ;ITGB3BP	x	ELF5	ChEA	1.78891e-05	x
Biological process	Gene Ontology	response to drug (GO:0042493)	15/354	0.000358727	0.0152742	-2.31782	9.69216	SREBF1;OXTR;NNMT;BDNF;ITGA2;PTGS2;DUSP6;CYP17A1;IL6;FABP3;IL1B;CDK1;CCL2;TLR3;ADA	x	ELK1	ChEA, ENCODE TF ChIP-seq	5.87848e-07	x
Biological process	Gene Ontology	positive regulation of protein localization to nucleus (GO:1900182)	7/84	0.000374058	0.0153871	-2.09917	8.76242	CSF3;IL6;TGFB3;IL1B;CDK1;PTGS2;TLR3	x	ELK3	ChEA	5.52544e-06	x
Biological process	Gene Ontology	positive regulation of cytokine biosynthetic process (GO:0042108)	6/59	0.000369729	0.0153871	-2.07456	8.65968	IL1B;IRF1;BCL3;LBP;TLR3;EREG	x	ELK4	ENCODE TF ChIP-seq	0.00172905	x
Biological process	Gene Ontology	regulation of protein import into nucleus (GO:0042306)	9/143	0.000402514	0.0162817	-2.20767	9.09056	CSF3;IL6;TGFB3;IL1B;BCL3;CDK1;TXN;PTGS2;TLR3	x	EOMES	ChEA	5.28038e-07	x
Biological process	Gene Ontology	ATP biosynthetic process (GO:0006754)	5/39	0.000438508	0.016893	-2.2183	9.05258	ATP5EP2;ATP5E;ATP5I;ATP1A2;ATP5L	x	EP300	ChEA, ENCODE TF ChIP-seq	7.39632e-07	x
Biological process	Gene Ontology	regulation of multicellular organismal metabolic process (GO:0044246)	5/39	0.000438508	0.016893	-2.20078	8.98108	PDGFRB;MFAP4;IL6;TGFB3;ITGA2	x	ERBB2	Kinase Perturbations from GEO	6.84719e-10	x
Biological process	Gene Ontology	regulation of protein kinase B signaling (GO:0051896)	8/114	0.000427928	0.016893	-2.08214	8.49692	CSF3;IL6;SPRY2;ADAM8;TXN;KIAA1161;EPHA2;HBEGF	x	ERG	ChEA	0.00546939	x
Biological process	Gene Ontology	regulation of nucleocytoplasmic transport (GO:0046822)	10/178	0.00045521	0.0172624	-2.21953	9.00958	IL6;CSF3;TGFB3;MX2;IL1B;BCL3;CDK1;TXN;PTGS2;TLR3	x	ESR1	ChEA, TF-LOF Expression from GEO	8.92215e-18	x
Biological process	Gene Ontology	cellular response to molecule of bacterial origin (GO:0071219)	8/116	0.000477241	0.0178194	-2.15276	8.67016	CSF3;IL6;CXCL8;IL1B;LY96;CCL2;LBP;CYP17A1	x	ESR2	ChEA	0.0460044	x
Biological process	Gene Ontology	energy coupled proton transport, down electrochemical gradient (GO:0015985)	2016-04-22	0.000519069	0.0185262	-2.33603	9.31741	ATP5EP2;ATP5E;ATP5I;ATP5L	x	ESRRA	TF-LOF Expression from GEO	0.0250061	x
Biological process	Gene Ontology	ATP synthesis coupled proton transport (GO:0015986)	2016-04-22	0.000519069	0.0185262	-2.33079	9.29653	ATP5EP2;ATP5E;ATP5I;ATP5L	x	ESRRB	ChEA	0.00126039	x
Biological process	Gene Ontology	cellular component biogenesis (GO:0044085)	7/89	0.000517977	0.0185262	-2.02015	8.05752	RPS7;NDUFS5;NDUFS4;COX14;RPL26;RPS21;RPS24	x	EST1	ChEA	3.28204e-11	x
Biological process	Gene Ontology	purine nucleoside monophosphate biosynthetic process (GO:0009127)	6/64	0.00055241	0.0191528	-2.02363	8.00405	ATP5EP2;ATP5E;ATP5I;ATP1A2;ADA;ATP5L	x	ETS	TF-LOF Expression from GEO	3.45359e-08	x
Biological process	Gene Ontology	purine ribonucleoside monophosphate biosynthetic process (GO:0009168)	6/64	0.00055241	0.0191528	-2.02056	7.99193	ATP5EP2;ATP5E;ATP5I;ATP1A2;ADA;ATP5L	x	ETS1	ChEA, ENCODE TF ChIP-seq	1.85068e-11	x
Biological process	Gene Ontology	regulation of protein serine/threonine kinase activity (GO:0071900)	16/416	0.000636204	0.0217474	-2.22338	8.51169	PDGFRB;CEMIP;TGFB3;SPRY4;CDC6;DUSP6;RGS4;CCNE2;IL1B;CDK1;CKS2;SPRY2;ADAM8;CD24;TLR3;CDKN3	x	ETV2	ChEA	0.0376454	x
Biological process	Gene Ontology	response to oxygen levels (GO:0070482)	12/259	0.000661645	0.0220183	-2.32554	8.87397	PDGFRB;OXTR;BDNF;TGFB3;ITGA2;PDPN;CCL2;ADAM8;PTGS2;CD24;ADA;RBX1	x	EWS-ERG	ChEA	0.010037	x
Biological process	Gene Ontology	regulation of cytokine biosynthetic process (GO:0042035)	7/93	0.000662272	0.0220183	-2.1468	8.19194	IL6;IRF1;IL1B;BCL3;LBP;TLR3;EREG	x	EZH2	ChEA, ENCODE TF ChIP-seq	6.71953e-08	x
Biological process	Gene Ontology	nuclear division (GO:0000280)	13/298	0.000682509	0.0223844	-2.13667	8.11804	ANAPC15;CENPW;VRK1;CDC6;ANAPC10;EREG;SGOL1;NUF2;PBK;CKS2;CDK1;ITGB3BP;SPC25	x	FGFR1	Kinase Perturbations from GEO	0.000204932	x
Biological process	Gene Ontology	positive regulation of nucleocytoplasmic transport (GO:0046824)	7/94	0.000702902	0.0227459	-2.0664	7.81797	IL6;CSF3;TGFB3;IL1B;CDK1;PTGS2;TLR3	x	FGFR3	Kinase Perturbations from GEO	0.000186881	x
Biological process	Gene Ontology	regulation of protein localization to nucleus (GO:1900180)	9/156	0.000729737	0.0231959	-2.19223	8.25105	IL6;CSF3;TGFB3;IL1B;BCL3;CDK1;TXN;PTGS2;TLR3	x	FLI1	ChEA, ENCODE TF ChIP-seq	4.03801e-10	x
Biological process	Gene Ontology	purine ribonucleoside biosynthetic process (GO:0046129)	7/95	0.000745481	0.0231959	-1.98131	7.45722	NT5E;ATP5EP2;ATP5E;ATP5I;ATP1A2;ADA;ATP5L	x	FOS	ENCODE TF ChIP-seq	0.000107533	x
Biological process	Gene Ontology	purine nucleoside biosynthetic process (GO:0042451)	7/95	0.000745481	0.0231959	-1.97882	7.44785	NT5E;ATP5EP2;ATP5E;ATP5I;ATP1A2;ADA;ATP5L	x	FOSL2	ENCODE TF ChIP-seq	5.25931e-05	x
Biological process	Gene Ontology	monovalent inorganic cation transport (GO:0015672)	15/384	0.000805997	0.0244519	-2.1828	8.10048	COX7B;ATP5EP2;KCND2;NDUFA4;ATP1A2;COX7A2;UQCR11;ATP5I;COX6C;COX7C;ATP5L;UQCRQ;ATP5E;SCN2A;COA6	x	FOXA1	ChEA, TF-LOF Expression from GEO	5.20113e-10	x
Biological process	Gene Ontology	positive regulation of smooth muscle contraction (GO:0045987)	2016-04-25	0.000796806	0.0244519	-2.07849	7.71336	OXTR;ITGA2;PTGS2;ADA	x	FOXA2	ChEA	0.0379503	x
Biological process	Gene Ontology	regulation of collagen biosynthetic process (GO:0032965)	2016-04-26	0.000908938	0.0269023	-2.12439	7.68083	PDGFRB;IL6;TGFB3;ITGA2	x	FOXC1	TRANSFAC and JASPAR PWMs	0.00129169	x
Biological process	Gene Ontology	positive regulation of acute inflammatory response (GO:0002675)	2016-04-26	0.000908938	0.0269023	-2.11876	7.66047	IL6;IL1B;ADAM8;PTGS2	x	FOXM1	ChEA, ENCODE TF ChIP-seq	3.31306e-11	x
Biological process	Gene Ontology	kinetochore assembly (GO:0051382)	2016-03-11	0.00100055	0.0292571	-1.30099	4.59461	CENPE;CENPW;CENPH	x	FOXO3	ChEA	1.2828e-07	x
Biological process	Gene Ontology	positive regulation of intracellular protein transport (GO:0090316)	8/131	0.00101288	0.029265	-2.15279	7.6023	IL6;CEMIP;CSF3;TGFB3;IL1B;CDK1;PTGS2;TLR3	x	FOXP1	ChEA	4.22027e-06	x
Biological process	Gene Ontology	angiogenesis (GO:0001525)	11/236	0.00105365	0.0300848	-2.10232	7.36599	CXCL8;PLXND1;ID1;TNFAIP2;CCL2;CYP1B1;ADAM8;PTGS2;PLXDC1;EPHA2;EREG	x	FOXP2	ChEA	0.00290058	x
Biological process	Gene Ontology	inorganic cation transmembrane transport (GO:0098662)	16/440	0.00112698	0.0318044	-2.12184	7.31643	COX7B;ATP5EP2;KCND2;NDUFA4;ATP2A3;ATP1A2;COX7A2;ATP5I;UQCR11;COX6C;COX7C;ATP5L;UQCRQ;ATP5E;SCN2A;COA6	x	FOXP3	ChEA	3.22223e-07	x
Biological process	Gene Ontology	mitotic nuclear division (GO:0007067)	11/240	0.00119959	0.0334643	-2.0666	7.02081	ANAPC15;CENPW;SGOL1;NUF2;PBK;CDK1;VRK1;CDC6;ITGB3BP;ANAPC10;SPC25	x	GABP	ChEA	5.04677e-08	x
Biological process	Gene Ontology	positive regulation of cell migration (GO:0030335)	12/280	0.00126301	0.0348331	-2.25993	7.58699	PDGFRB;IL6;CEMIP;FGF7;CXCL8;ITGA2;PDPN;CCL2;ADAM8;LBP;PTGS2;HBEGF	x	GABPA	ENCODE TF ChIP-seq, ChEA	0.00102011	x
Biological process	Gene Ontology	lipopolysaccharide-mediated signaling pathway (GO:0031663)	2016-04-29	0.00131146	0.0356924	-2.16477	7.21479	IL1B;CCL2;LY96;LBP	x	GATA1	ChEA, ENCODE TF ChIP-seq, TF-LOF Expression from GEO	0.000105993	x
Biological process	Gene Ontology	positive regulation of interleukin-6 production (GO:0032755)	5/51	0.00133828	0.0356924	-1.91709	6.38929	IL6;IL1B;LBP;TLR3;EREG	x	GATA2	ChEA, ENCODE TF ChIP-seq	0.000330829	x
Biological process	Gene Ontology	regulation of smooth muscle contraction (GO:0006940)	5/51	0.00133828	0.0356924	-1.8969	6.32202	OXTR;ITGA2;ATP1A2;PTGS2;ADA	x	GATA3	ChEA, ENCODE TF ChIP-seq, TF-LOF Expression from GEO	1.32008e-08	x
Biological process	Gene Ontology	regulation of inflammatory response (GO:0050727)	11/247	0.00149493	0.0361985	-2.18067	7.23709	NT5E;GPRC5B;IL6;IL1B;ITGA2;ADAM8;LBP;PTGS2;CFB;TLR3;ADA	x	GATA4	ChEA, TF-LOF Expression from GEO	1.38775e-05	x
Biological process	Gene Ontology	organelle fission (GO:0048285)	13/325	0.00145701	0.0361985	-2.11187	7.00873	ANAPC15;CENPW;VRK1;CDC6;ANAPC10;EREG;SGOL1;NUF2;PBK;CKS2;CDK1;ITGB3BP;SPC25	x	GATA6	ChEA	2.32399e-06	x
Biological process	Gene Ontology	positive regulation of leukocyte migration (GO:0002687)	6/78	0.001446	0.0361985	-1.99679	6.62684	IL6;CXCL8;ITGA2;CCL2;ADAM8;LBP	x	GFI1B	ChEA	1.22135e-05	x
Biological process	Gene Ontology	ribonucleoside monophosphate biosynthetic process (GO:0009156)	6/78	0.001446	0.0361985	-1.95772	6.49716	ATP5EP2;ATP5E;ATP5I;ATP1A2;ADA;ATP5L	x	GLIS2	TF-LOF Expression from GEO	0.0107531	x
Biological process	Gene Ontology	purine ribonucleoside triphosphate biosynthetic process (GO:0009206)	5/52	0.00144975	0.0361985	-1.89893	6.30206	ATP5EP2;ATP5E;ATP5I;ATP1A2;ATP5L	x	GRHL2	ChEA	6.05896e-05	x
Biological process	Gene Ontology	positive regulation of lipid biosynthetic process (GO:0046889)	5/52	0.00144975	0.0361985	-1.89524	6.28979	SREBF1;FABP3;IL1B;PTGS2;CYP17A1	x	GRK6	Kinase Perturbations from L1000	0.0324652	x
Biological process	Gene Ontology	regulation of interleukin-8 production (GO:0032677)	5/52	0.00144975	0.0361985	-1.81687	6.02971	IL1B;DDIT3;BCL3;LBP;TLR3	x	GTF2B	ENCODE TF ChIP-seq	6.29257e-07	x
Biological process	Gene Ontology	regulation of chemokine biosynthetic process (GO:0045073)	2016-03-13	0.00150641	0.0361985	-1.44825	4.80637	IL6;IL1B;TLR3	x	GTF2F1	ENCODE TF ChIP-seq	0.0132148	x
Biological process	Gene Ontology	kinetochore organization (GO:0051383)	2016-03-13	0.00150641	0.0361985	-1.39911	4.64329	CENPE;CENPW;CENPH	x	GTF3C2	ENCODE TF ChIP-seq	0.00150165	x
Biological process	Gene Ontology	ribosomal small subunit biogenesis (GO:0042274)	2016-03-13	0.00150641	0.0361985	-1.32891	4.4103	RPS7;RPS21;RPS24	x	HCFC1	ChEA, ENCODE TF ChIP-seq	0.0319564	x
Biological process	Gene Ontology	positive regulation of cell motility (GO:2000147)	12/287	0.00154381	0.0367336	-2.22512	7.35194	PDGFRB;IL6;CEMIP;FGF7;CXCL8;ITGA2;PDPN;CCL2;ADAM8;LBP;PTGS2;HBEGF	x	HDAC2	ENCODE TF ChIP-seq	0.00135572	x
Biological process	Gene Ontology	purine nucleoside triphosphate biosynthetic process (GO:0009145)	5/53	0.00156791	0.0369449	-1.86076	6.13738	ATP5EP2;ATP5E;ATP5I;ATP1A2;ATP5L	x	HDAC6	ENCODE TF ChIP-seq	0.00514389	x
Biological process	Gene Ontology	positive regulation of protein kinase activity (GO:0045860)	16/456	0.00160808	0.037431	-2.20059	7.22951	PDGFRB;CEMIP;CXCL8;TGFB3;TXN;EREG;CENPE;GPRC5B;IL1B;DDIT3;CDK1;CCL2;SPRY2;ADAM8;CD24;TLR3	x	HIF1A	ChEA	0.0486126	x
Biological process	Gene Ontology	response to virus (GO:0009615)	11/250	0.00163856	0.037431	-2.11293	6.94153	IVNS1ABP;IL6;OAS2;ITGA2;MX2;IRF1;BCL3;DDX60;TLR3;DCLK1;IFIT2	x	HNF4A	ChEA	8.41588e-13	x
Biological process	Gene Ontology	regulation of leukocyte migration (GO:0002685)	7/110	0.00166566	0.037431	-2.03387	6.68179	IL6;CXCL8;ITGA2;CCL2;ADAM8;LBP;ADA	x	HOXB4	ChEA	3.13628e-06	x
Biological process	Gene Ontology	positive regulation of muscle contraction (GO:0045933)	4/31	0.00164024	0.037431	-1.96878	6.46794	OXTR;ITGA2;PTGS2;ADA	x	HOXB7	ChEA	8.16012e-05	x
Biological process	Gene Ontology	ribonucleoside biosynthetic process (GO:0042455)	7/110	0.00166566	0.037431	-1.90438	6.25639	NT5E;ATP5EP2;ATP5E;ATP5I;ATP1A2;ADA;ATP5L	x	HOXC9	ChEA	1.21228e-10	x
Biological process	Gene Ontology	positive regulation of steroid biosynthetic process (GO:0010893)	2016-03-14	0.00180957	0.0402921	-1.43148	4.59733	SREBF1;IL1B;CYP17A1	x	HSF1	TF-LOF Expression from GEO	0.0233816	x
Biological process	Gene Ontology	regulation of mitosis (GO:0007088)	7/112	0.00183586	0.0405058	-1.96134	6.28866	PDGFRB;CENPE;IL1B;CDC6;ANAPC10;EREG;MAD2L1	x	HUNK	Kinase Perturbations from GEO	0.000171236	x
Biological process	Gene Ontology	purine-containing compound biosynthetic process (GO:0072522)	8/146	0.00194845	0.0426026	-1.9961	6.29936	NT5E;ATP5EP2;OAS2;ATP5E;ATP5I;ATP1A2;ADA;ATP5L	x	ILK	Kinase Perturbations from GEO	6.52769e-07	x
Biological process	Gene Ontology	positive regulation of cellular component movement (GO:0051272)	12/296	0.00197871	0.042878	-2.2158	6.97843	PDGFRB;CEMIP;IL6;FGF7;CXCL8;ITGA2;PDPN;CCL2;ADAM8;LBP;PTGS2;HBEGF	x	IRAK4	Kinase Perturbations from GEO	7.00492e-13	x
Biological process	Gene Ontology	response to progesterone (GO:0032570)	4/33	0.0020223	0.0434346	-1.82681	5.72977	SREBF1;OXTR;TGFB3;CCL2	x	IRF1	ChEA, ENCODE TF ChIP-seq	2.80259e-06	x
Biological process	Gene Ontology	regulation of intracellular protein transport (GO:0033157)	10/219	0.00204109	0.0434538	-2.20403	6.91196	IL6;CEMIP;CSF3;TGFB3;IL1B;BCL3;CDK1;TXN;PTGS2;TLR3	x	IRF3	ENCODE TF ChIP-seq	0.00829311	x
Biological process	Gene Ontology	cellular response to fibroblast growth factor stimulus (GO:0044344)	9/183	0.00210203	0.0443619	-2.07945	6.47827	FGF5;PDGFRB;FGF7;CXCL8;CDK1;CCL2;SPRY2;HBEGF;EREG	x	IRF8	ChEA, ENCODE TF ChIP-seq, TF-LOF Expression from GEO	0.00784215	x
Biological process	Gene Ontology	nucleoside monophosphate biosynthetic process (GO:0009124)	6/85	0.00217937	0.0455977	-1.89112	5.8396	ATP5EP2;ATP5E;ATP5I;ATP1A2;ADA;ATP5L	x	IRF8-22096565	ChEA	0.0401147	x
Biological process	Gene Ontology	ribonucleoside triphosphate biosynthetic process (GO:0009201)	5/58	0.00226751	0.0470363	-1.82174	5.56876	ATP5EP2;ATP5E;ATP5I;ATP1A2;ATP5L	x	ITK	Kinase Perturbations from GEO	0.000124359	x
Biological process	Gene Ontology	positive regulation of locomotion (GO:0040017)	12/304	0.00244533	0.0494569	-2.17269	6.53253	PDGFRB;IL6;CEMIP;FGF7;CXCL8;ITGA2;PDPN;CCL2;ADAM8;LBP;PTGS2;HBEGF	x	JARID2	ChEA	0.00428627	x
Biological process	Gene Ontology	response to fibroblast growth factor (GO:0071774)	9/187	0.00241692	0.0494569	-2.07631	6.24276	FGF5;PDGFRB;FGF7;CXCL8;CDK1;CCL2;SPRY2;HBEGF;EREG	x	JUN	ChEA, ENCODE TF ChIP-seq	2.34077e-06	x
Biological process	Gene Ontology	regulation of DNA replication (GO:0006275)	7/118	0.0024284	0.0494569	-1.9254	5.78901	IL6;TGFB3;CDK1;ID3;CACYBP;CDC6;EREG	x	JUND	ChEA, ENCODE TF ChIP-seq	8.1507e-07	x
Cellular component	Gene Ontology	ribosomal subunit (GO:0044391)	17/135	1.51177e-10	3.90036e-08	-2.11393	36.0628	RPS7;RPL31;RPL23;RPL34;MRPS21;RPS3A;RPL9;MRPL13;MRPL32;RPS27;RPS20;RPL26;RPL17;RPS21;RPL39;RPS24;RPL26L1	x	KAT2A	ENCODE TF ChIP-seq	5.51377e-12	x
Cellular component	Gene Ontology	mitochondrial membrane part (GO:0044455)	16/167	1.96149e-08	2.53033e-06	-2.3067	29.7269	COX7B;ATP5EP2;NDUFA6;NDUFA4;NDUFB3;NDUFA1;NDUFB1;USMG5;COX7A2;ATP5I;ATP5L;ATP5E;NDUFS5;NDUFAB1;NDUFS4;TOMM7	x	KAT2B	ENCODE TF ChIP-seq	0.0319564	x
Cellular component	Gene Ontology	large ribosomal subunit (GO:0015934)	10/74	5.65818e-07	4.86604e-05	-2.13358	21.1878	RPL31;RPL23;RPL34;RPL26;RPL17;RPL9;MRPL13;RPL39;MRPL32;RPL26L1	x	KDM4A	ENCODE TF ChIP-seq	0.00829311	x
Cellular component	Gene Ontology	respiratory chain complex I (GO:0045271)	8/47	1.68163e-06	7.23103e-05	-2.1453	20.4544	NDUFA6;NDUFA4;NDUFS5;NDUFB3;NDUFAB1;NDUFS4;NDUFA1;NDUFB1	x	KDM5A	ChEA, ENCODE TF ChIP-seq	2.31219e-07	x
Cellular component	Gene Ontology	mitochondrial respiratory chain complex I (GO:0005747)	8/47	1.68163e-06	7.23103e-05	-2.11262	20.1429	NDUFA6;NDUFA4;NDUFS5;NDUFB3;NDUFAB1;NDUFS4;NDUFA1;NDUFB1	x	KDM5B	ChEA, ENCODE TF ChIP-seq	8.80882e-06	x
Cellular component	Gene Ontology	NADH dehydrogenase complex (GO:0030964)	8/47	1.68163e-06	7.23103e-05	-2.0781	19.8138	NDUFA6;NDUFA4;NDUFS5;NDUFB3;NDUFAB1;NDUFS4;NDUFA1;NDUFB1	x	KDM6A	ChEA	0.00360091	x
Cellular component	Gene Ontology	ribosome (GO:0005840)	13/166	3.57247e-06	0.000115212	-2.12823	19.3003	RPS7;RPL36A-HNRNPH2;RPL31;RPL23;RPS3A;RPL9;MRPL13;MRPL32;RPS27;RPL22L1;RPS20;RPS21;RPS24	x	KLF1	ChEA	0.000259118	x
Cellular component	Gene Ontology	cytosol (GO:0005829)	67/2529	3.35663e-06	0.000115212	-1.98533	18.0044	EIF4A2;RPL31;RASGRF2;RPL34;RPL9;IFIT2;RGS4;SGOL1;NUF2;RPL39;SREBF1;RPS7;RPL23;RPS3A;VRK1;RBX1;ITPKB;CH25H;CCNE2;OAS2;IL1B;IRF1;RBP1;SNRPG;GEMIN6;SNRPE;RPL26;EEF1E1;PFDN4;ITGB3BP;ALDH9A1;NNMT;NCAPG;TXN;PTS;ANAPC10;CTNNAL1;RPL17;PLK4;CENPU;MX2;TPRKB;ARHGAP28;CDC6;LSM5;ZWINT;LSM3;CENPE;FABP3;KIF18A;LSM6;PSMC6;RPS27;CENPH;ID2;CENPK;CDK1;SPRY2;RPS20;XAF1;CENPQ;RPS21;RPL26L1;ADA;RPS24;MAD2L1;SPC25	x	KLF4	ChEA, TF-LOF Expression from GEO	2.34624e-06	x
Cellular component	Gene Ontology	kinetochore (GO:0000776)	10/98	5.7774e-06	0.000165619	-2.06471	17.975	CENPE;CENPU;CENPW;SGOL1;CENPH;CENPK;ZWINT;ITGB3BP;SPC25;MAD2L1	x	KLF5	ChEA, TF-LOF Expression from GEO	0.00219024	x
Cellular component	Gene Ontology	oxidoreductase complex (GO:1990204)	9/88	1.67976e-05	0.000433378	-2.01009	15.566	NDUFA6;P4HA2;NDUFA4;NDUFS5;NDUFB3;NDUFS4;NDUFAB1;NDUFA1;NDUFB1	x	KSR1	Kinase Perturbations from GEO	3.1754e-06	x
Cellular component	Gene Ontology	cytosolic part (GO:0044445)	13/198	2.11946e-05	0.000497109	-2.10168	15.9868	RPS7;RPL31;RPL23;RPL34;RPS3A;RPL9;RPS27;RPS20;RPL26;RPL17;RPS21;RPL39;RPS24	x	KSR2	Kinase Perturbations from GEO	1.38539e-12	x
Cellular component	Gene Ontology	cytosolic large ribosomal subunit (GO:0022625)	7/52	3.01931e-05	0.000649151	-1.88717	13.8515	RPL31;RPL23;RPL34;RPL26;RPL9;RPL17;RPL39	x	LATS2	Kinase Perturbations from L1000	0.0373312	x
Cellular component	Gene Ontology	mitochondrial inner membrane (GO:0005743)	17/341	3.49266e-05	0.000693159	-2.12819	15.481	DNAJC19;COX7B;NDUFA6;NDUFA4;NDUFB3;NDUFA1;NDUFB1;ACSL5;ATP5I;UQCR11;COX6C;COX7C;ATP5L;UQCRQ;NDUFS5;NDUFAB1;NDUFS4	x	LMO2	ChEA	0.00417236	x
Cellular component	Gene Ontology	cytosolic small ribosomal subunit (GO:0022627)	6/39	5.80375e-05	0.00106955	-1.80472	12.3452	RPS27;RPS7;RPS20;RPS3A;RPS21;RPS24	x	LYL1	ChEA	0.0379783	x
Cellular component	Gene Ontology	organelle inner membrane (GO:0019866)	17/360	6.65358e-05	0.00114442	-2.11118	14.2987	DNAJC19;COX7B;NDUFA6;NDUFA4;NDUFB3;NDUFA1;NDUFB1;ACSL5;UQCR11;ATP5I;COX6C;COX7C;ATP5L;UQCRQ;NDUFS5;NDUFAB1;NDUFS4	x	MAFF	ENCODE TF ChIP-seq	4.83126e-05	x
Cellular component	Gene Ontology	small ribosomal subunit (GO:0015935)	7/62	8.39601e-05	0.00135386	-1.71836	11.3494	RPS27;RPS7;MRPS21;RPS3A;RPS20;RPS21;RPS24	x	MAFK	ENCODE TF ChIP-seq	3.39276e-05	x
Cellular component	Gene Ontology	proton-transporting ATP synthase complex (GO:0045259)	2016-04-21	0.000516999	0.00741032	-1.8571	9.10888	ATP5E;USMG5;ATP5I;ATP5L	x	MAX	ENCODE TF ChIP-seq	0.000881424	x
Cellular component	Gene Ontology	mitochondrial proton-transporting ATP synthase complex (GO:0005753)	2016-04-21	0.000516999	0.00741032	-1.78457	8.75311	ATP5E;USMG5;ATP5I;ATP5L	x	MAZ	ENCODE TF ChIP-seq	0.00829311	x
Cellular component	Gene Ontology	respiratory chain (GO:0070469)	2016-04-23	0.000700363	0.00951019	-1.51743	7.06422	COX7B;UQCRQ;UQCR11;COX7A2	x	MBD4	ENCODE TF ChIP-seq	2.85786e-06	x
Cellular component	Gene Ontology	mitochondrial membrane (GO:0031966)	17/457	0.000960939	0.0123961	-2.00884	8.81954	DNAJC19;COX7B;NDUFA6;NDUFA4;NDUFB3;NDUFA1;NDUFB1;ACSL5;UQCR11;ATP5I;COX6C;COX7C;ATP5L;UQCRQ;NDUFS5;NDUFAB1;NDUFS4	x	MECOM	ChEA	0.00335329	x
Cellular component	Gene Ontology	proton-transporting two-sector ATPase complex (GO:0016469)	4/35	0.00284629	0.0333792	-1.69856	5.7748	ATP5E;USMG5;ATP5I;ATP5L	x	MEIS1	ChEA	0.0032899	x
Cellular component	Gene Ontology	SMN-Sm protein complex (GO:0034719)	2016-03-16	0.00282907	0.0333792	-1.1571	3.93394	SNRPG;GEMIN6;SNRPE	x	MELK	Kinase Perturbations from GEO	2.93614e-11	x
Cellular component	Gene Ontology	spliceosomal complex (GO:0005681)	8/151	0.00303863	0.0340855	-1.76152	5.95196	IVNS1ABP;LSM8;LSM6;SF3B6;SNRPG;SNRPE;LSM5;LSM3	x	MITF	ChEA	2.53679e-06	x
Cellular component	Gene Ontology	chromosome, centromeric region (GO:0000775)	5/64	0.00400727	0.0430782	-1.60136	5.03587	CENPE;SGOL1;CENPW;NUF2;CENPQ	x	MNX1	ChEA	0.00775738	x
Cellular component	Gene Ontology	mitochondrion (GO:0005739)	32/1269	0.00452297	0.0466771	-1.88348	5.77193	ATP5EP2;ATP5I;TXN;COX7C;PPL;MRPL13;PTS;CYP17A1;ATP5L;C14ORF2;CYP1B1;COX14;COA6;DNAJC19;NDUFA6;NDUFA4;CMC2;NDUFA1;ACSL5;HSPE1;COX6C;UQCRQ;OAS2;NDUFS5;NDUFAB1;NDUFS4;TOMM7;CDK1;SLIRP;PFDN4;XAF1;ALDH9A1	x	MTA3	ENCODE TF ChIP-seq	0.000130543	x
Molecular function	Gene Ontology	structural constituent of ribosome (GO:0003735)	19/160	3.19223e-12	1.18432e-09	-2.36946	48.7021	RPS7;RPL36A-HNRNPH2;RPL31;RPL23;RPL34;MRPS21;RPS3A;RPL9;MRPL13;MRPL32;RPS27;RPL22L1;RPS20;RPL26;RPL17;RPS21;RPL39;RPS24;RPL26L1	x	MTF2	ChEA	4.21878e-05	x
Molecular function	Gene Ontology	hydrogen ion transmembrane transporter activity (GO:0015078)	12/104	4.94143e-08	9.16635e-06	-2.3252	26.9723	COX7B;ATP5EP2;UQCRQ;NDUFA4;ATP5E;COX7A2;ATP5I;UQCR11;COX6C;COX7C;COA6;ATP5L	x	MXI1	ENCODE TF ChIP-seq	0.0210766	x
Molecular function	Gene Ontology	NADH dehydrogenase activity (GO:0003954)	8/46	5.63109e-07	4.17827e-05	-2.42949	24.4966	NDUFA6;NDUFA4;NDUFS5;NDUFB3;NDUFAB1;NDUFS4;NDUFA1;NDUFB1	x	MYB	ChEA, ENCODE TF ChIP-seq	0.014835	x
Molecular function	Gene Ontology	NADH dehydrogenase (ubiquinone) activity (GO:0008137)	8/46	5.63109e-07	4.17827e-05	-2.4106	24.3061	NDUFA6;NDUFA4;NDUFS5;NDUFB3;NDUFAB1;NDUFS4;NDUFA1;NDUFB1	x	MYBL2	ChEA, ENCODE TF ChIP-seq	1.80906e-07	x
Molecular function	Gene Ontology	NADH dehydrogenase (quinone) activity (GO:0050136)	8/46	5.63109e-07	4.17827e-05	-2.39091	24.1076	NDUFA6;NDUFA4;NDUFS5;NDUFB3;NDUFAB1;NDUFS4;NDUFA1;NDUFB1	x	MYC	ChEA, ENCODE TF ChIP-seq	7.37206e-14	x
Molecular function	Gene Ontology	oxidoreductase activity, acting on NAD(P)H, quinone or similar compound as acceptor (GO:0016655)	8/60	3.40871e-06	0.000210772	-2.2182	18.7765	NDUFA6;NDUFA4;NDUFS5;NDUFB3;NDUFAB1;NDUFS4;NDUFA1;NDUFB1	x	MYCN	ChEA	5.09293e-07	x
Molecular function	Gene Ontology	cytochrome-c oxidase activity (GO:0004129)	6/31	8.97149e-06	0.000369825	-2.59977	20.5447	COX7B;NDUFA4;COX7A2;COX6C;COX7C;COA6	x	NACC1	ChEA	0.00775738	x
Molecular function	Gene Ontology	heme-copper terminal oxidase activity (GO:0015002)	6/31	8.97149e-06	0.000369825	-2.5758	20.3552	COX7B;NDUFA4;COX7A2;COX6C;COX7C;COA6	x	NANOG	ChEA, TF-LOF Expression from GEO	2.31219e-07	x
Molecular function	Gene Ontology	oxidoreductase activity, acting on a heme group of donors, oxygen as acceptor (GO:0016676)	6/31	8.97149e-06	0.000369825	-2.54579	20.118	COX7B;NDUFA4;COX7A2;COX6C;COX7C;COA6	x	NCOR1	ChEA	5.52544e-06	x
Molecular function	Gene Ontology	oxidoreductase activity, acting on a heme group of donors (GO:0016675)	6/32	1.05356e-05	0.000390869	-2.53743	19.9115	COX7B;NDUFA4;COX7A2;COX6C;COX7C;COA6	x	NELFE	ENCODE TF ChIP-seq	1.46906e-07	x
Molecular function	Gene Ontology	growth factor activity (GO:0008083)	11/163	2.31013e-05	0.000779145	-2.27246	16.2647	FGF5;CSF3;FGF7;IL6;BDNF;TGFB3;GDF5;DKK1;INHBE;EREG;HBEGF	x	NEUROD2	ChEA	5.52544e-06	x
Molecular function	Gene Ontology	monovalent inorganic cation transmembrane transporter activity (GO:0015077)	15/343	9.93363e-05	0.00307115	-2.41683	13.983	COX7B;ATP5EP2;KCND2;NDUFA4;ATP1A2;COX7A2;UQCR11;ATP5I;COX6C;COX7C;ATP5L;UQCRQ;ATP5E;SCN2A;COA6	x	NFATC1	ENCODE TF ChIP-seq	8.06239e-05	x
Molecular function	Gene Ontology	oxidoreductase activity, acting on NAD(P)H (GO:0016651)	8/104	0.000132755	0.00378863	-2.2001	12.2672	NDUFA6;NDUFA4;NDUFS5;NDUFB3;NDUFAB1;NDUFS4;NDUFA1;NDUFB1	x	NFE2L2	ChEA	0.00526457	x
Molecular function	Gene Ontology	electron carrier activity (GO:0009055)	8/107	0.0001596	0.00422941	-2.22496	12.161	COX7B;P4HA2;NDUFA4;COX7A2;UQCR11;COX6C;COX7C;COA6	x	NFIC	ENCODE TF ChIP-seq	2.44277e-05	x
Molecular function	Gene Ontology	growth factor receptor binding (GO:0070851)	8/121	0.000350788	0.00867615	-2.14858	10.1997	PDGFRB;FGF5;IL6;CSF3;FGF7;IL1B;HBEGF;EREG	x	NFYA	ENCODE TF ChIP-seq	0.00313716	x
Molecular function	Gene Ontology	inorganic cation transmembrane transporter activity (GO:0022890)	16/497	0.0015312	0.0334161	-2.3858	8.10867	COX7B;ATP5EP2;KCND2;NDUFA4;ATP2A3;ATP1A2;COX7A2;UQCR11;ATP5I;COX6C;COX7C;ATP5L;UQCRQ;ATP5E;SCN2A;COA6	x	NFYB	ENCODE TF ChIP-seq	0.0210766	x
Molecular function	Gene Ontology	glycosaminoglycan binding (GO:0005539)	9/190	0.00149023	0.0334161	-2.18102	7.41266	FGF7;CEMIP;SERPIND1;ADAMTS1;MAMDC2;CCL2;HMMR;THBS3;HBEGF	x	NKX2-5	ChEA	0.00038372	x
Biological pathway	KEGG	oxidative phosphorylation	17/126	7.30762e-09	5.55379e-07	-1.9313	27.8177	COX7B;NDUFA6;NDUFA4;COX17;NDUFB3;NDUFA1;NDUFB1;ATP5I;COX7A2;COX6C;COX7C;ATP5L;UQCRQ;ATP5E;NDUFS5;NDUFAB1;NDUFS4	x	NR0B1	ChEA	1.20434e-07	x
Biological pathway	KEGG	ribosome	13/71	2.13001e-08	8.09404e-07	-1.80457	25.3127	RPS7;RPL31;RPL34;RPS3A;MRPL13;RPL9;RPS27;RPL22L1;RPS20;RPL26;RPL39;RPS21;RPS24	x	NR2C2	ENCODE TF ChIP-seq, TF-LOF Expression from GEO	0.000649937	x
Biological pathway	WikiPathway	Cytoplasmic Ribosomal Proteins(Homo sapiens)	22/127	7.65808e-13	1.48567e-10	-1.93625	43.8173	SNORD36B;RPL36A-HNRNPH2;RPS7;RPL31;RPL23;RPL34;RPS3A;RPL9;RPS27;SNORD24;SNORD68;SNORD33;SNORD83B;SNORD34;RPS20;RPL26;SNORD21;RPL17;RPL39;RPS21;RPS24;SNORA64	x	NR2F2	ENCODE TF ChIP-seq	6.80032e-06	x
Biological pathway	WikiPathway	Electron Transport Chain(Homo sapiens)	19/106	1.92158e-11	1.86393e-09	-1.95416	39.2798	COX7B;NDUFA6;NDUFA4;COX17;NDUFB3;NDUFA1;NDUFB1;ATP5I;COX7A2;UQCR11;COX6C;COX7C;UQCRHL;ATP5L;UQCRQ;ATP5E;NDUFS5;NDUFAB1;NDUFS4	x	NR3C1	ChEA	0.0378653	x
Biological pathway	WikiPathway	Electron Transport Chain(Mus musculus)	12/93	2.90369e-06	0.000187772	-1.88437	16.1685	COX7B;NDUFA6;NDUFA4;UQCRQ;COX17;NDUFAB1;NDUFB3;NDUFS4;NDUFA1;COX7A2;UQCR11;ATP5L	x	NRF1	ENCODE TF ChIP-seq	0.00829311	x
Biological pathway	WikiPathway	Cytoplasmic Ribosomal Proteins(Mus musculus)	10/74	1.40628e-05	0.000682046	-1.82085	13.2748	RPS7;RPL31;RPL34;RPS20;RPL26;RPL17;RPL39;RPL9;RPS21;RPS24	x	NUCKS1	ChEA	0.00133482	x
Biological pathway	WikiPathway	Oxidative phosphorylation(Homo sapiens)	9/62	2.30449e-05	0.000894144	-1.89968	13.3351	NDUFA6;NDUFA4;ATP5E;NDUFS5;NDUFAB1;NDUFS4;NDUFB1;ATP5I;ATP5L	x	OLIG2	ChEA	7.79897e-06	x
Biological pathway	WikiPathway	ID signaling pathway(Homo sapiens)	2016-04-16	0.000850661	0.0275047	-1.43503	5.15663	SREBF1;ID2;ID1;ID3	x	PADI4	ChEA	9.59906e-08	x
Biological pathway	Reactome	Respiratory electron transport, ATP synthesis by chemiosmotic coupling, and heat production by uncoupling proteins.	17/95	1.91885e-10	1.24917e-07	-1.95755	31.1164	COX7B;NDUFA6;NDUFA4;NDUFB3;NDUFA1;NDUFB1;ATP5I;UQCR11;COX6C;COX7C;ATP5L;UQCRQ;ATP5E;NDUFS5;NDUFAB1;NDUFS4;COX14	x	PAX3-FKHR	ChEA	0.00548765	x
Biological pathway	Reactome	Respiratory electron transport	14/76	6.05406e-09	1.9706e-06	-1.93424	25.4105	COX7B;NDUFA6;NDUFA4;NDUFB3;NDUFA1;NDUFB1;UQCR11;COX6C;COX7C;UQCRQ;NDUFS5;NDUFAB1;NDUFS4;COX14	x	PAX5	ENCODE TF ChIP-seq	0.0349565	x
Biological pathway	Reactome	The citric acid (TCA) cycle and respiratory electron transport	17/134	2.1102e-08	2.16126e-06	-1.9375	25.2743	COX7B;NDUFA6;NDUFA4;NDUFB3;NDUFA1;NDUFB1;ATP5I;UQCR11;COX6C;COX7C;ATP5L;UQCRQ;ATP5E;NDUFS5;NDUFAB1;NDUFS4;COX14	x	PAX6	ChEA	0.0377377	x
Biological pathway	Reactome	Nonsense Mediated Decay (NMD) independent of the Exon Junction Complex (EJC)	14/89	3.61797e-08	2.16126e-06	-1.93266	25.2112	RPS7;RPL31;RPL23;RPL34;RPS3A;RPL9;RPS27;RPS20;RPL26;RPL17;RPL39;RPS21;RPL26L1;RPS24	x	PCGF2	TF-LOF Expression from GEO	0.000260612	x
Biological pathway	Reactome	3' -UTR-mediated translational regulation	15/104	3.25543e-08	2.16126e-06	-1.93203	25.203	EIF4A2;RPS7;RPL31;RPL23;RPL34;RPS3A;RPL9;RPS27;RPS20;RPL26;RPL17;RPL39;RPS21;RPL26L1;RPS24	x	PDK1	Kinase Perturbations from GEO	0.00290633	x
Biological pathway	Reactome	Peptide chain elongation	14/84	1.88289e-08	2.16126e-06	-1.92884	25.1614	RPS7;RPL31;RPL23;RPL34;RPS3A;RPL9;RPS27;RPS20;RPL26;RPL17;RPL39;RPS21;RPL26L1;RPS24	x	PDX1	ChEA	0.000357968	x
Biological pathway	Reactome	Viral mRNA Translation	14/84	1.88289e-08	2.16126e-06	-1.92558	25.1189	RPS7;RPL31;RPL23;RPL34;RPS3A;RPL9;RPS27;RPS20;RPL26;RPL17;RPL39;RPS21;RPL26L1;RPS24	x	PHC1	ChEA	0.010174	x
Biological pathway	Reactome	Eukaryotic Translation Elongation	14/89	3.61797e-08	2.16126e-06	-1.92275	25.0819	RPS7;RPL31;RPL23;RPL34;RPS3A;RPL9;RPS27;RPS20;RPL26;RPL17;RPL39;RPS21;RPL26L1;RPS24	x	PHF8	ChEA, ENCODE TF ChIP-seq	2.54774e-09	x
Biological pathway	Reactome	Eukaryotic Translation Termination	14/84	1.88289e-08	2.16126e-06	-1.91793	25.019	RPS7;RPL31;RPL23;RPL34;RPS3A;RPL9;RPS27;RPS20;RPL26;RPL17;RPL39;RPS21;RPL26L1;RPS24	x	PIAS1	ChEA	0.00655695	x
Biological pathway	Reactome	L13a-mediated translational silencing of Ceruloplasmin expression	15/104	3.25543e-08	2.16126e-06	-1.91095	24.9279	EIF4A2;RPS7;RPL31;RPL23;RPL34;RPS3A;RPL9;RPS27;RPS20;RPL26;RPL17;RPL39;RPS21;RPL26L1;RPS24	x	PML	ENCODE TF ChIP-seq	0.00306993	x
Biological pathway	Reactome	GTP hydrolysis and joining of the 60S ribosomal subunit	15/105	3.6519e-08	2.16126e-06	-1.90168	24.8071	EIF4A2;RPS7;RPL31;RPL23;RPL34;RPS3A;RPL9;RPS27;RPS20;RPL26;RPL17;RPL39;RPS21;RPL26L1;RPS24	x	POLR2A	ENCODE TF ChIP-seq	3.96945e-06	x
Biological pathway	Reactome	SRP-dependent cotranslational protein targeting to membrane	15/107	4.57942e-08	2.48433e-06	-1.89751	24.4883	RPS7;RPL31;RPL23;RPL34;RPS3A;RPL9;RPS27;SEC61G;RPS20;RPL26;RPL17;RPL39;RPS21;RPL26L1;RPS24	x	POLR2AphosphoS2	ENCODE TF ChIP-seq	4.75195e-12	x
Biological pathway	Reactome	Mitotic Prometaphase	15/108	5.11928e-08	2.56358e-06	-1.96831	25.3402	CENPU;NCAPG;ZWINT;CENPE;KIF18A;RPS27;SGOL1;CENPH;CENPK;NUF2;CDK1;CENPQ;ITGB3BP;MAD2L1;SPC25	x	POLR2AphosphoS5	ENCODE TF ChIP-seq	7.98283e-11	x
Biological pathway	Reactome	Formation of a pool of free 40S subunits	14/94	6.69372e-08	3.11258e-06	-1.87788	23.8116	RPS7;RPL31;RPL23;RPL34;RPS3A;RPL9;RPS27;RPS20;RPL26;RPL17;RPL39;RPS21;RPL26L1;RPS24	x	POLR3A	ENCODE TF ChIP-seq	0.02697	x
Biological pathway	Reactome	Cap-dependent Translation Initiation	15/112	7.90717e-08	3.21723e-06	-1.88819	23.8799	EIF4A2;RPS7;RPL31;RPL23;RPL34;RPS3A;RPL9;RPS27;RPS20;RPL26;RPL17;RPL39;RPS21;RPL26L1;RPS24	x	POU2F2	ENCODE TF ChIP-seq	0.00157106	x
Biological pathway	Reactome	Eukaryotic Translation Initiation	15/112	7.90717e-08	3.21723e-06	-1.87035	23.6543	EIF4A2;RPS7;RPL31;RPL23;RPL34;RPS3A;RPL9;RPS27;RPS20;RPL26;RPL17;RPL39;RPS21;RPL26L1;RPS24	x	POU3F1	ChEA	0.00424786	x
Biological pathway	Reactome	Resolution of Sister Chromatid Cohesion	14/100	1.33917e-07	5.12822e-06	-1.91139	23.2822	CENPU;ZWINT;CENPE;KIF18A;RPS27;SGOL1;CENPH;CENPK;NUF2;CDK1;CENPQ;ITGB3BP;MAD2L1;SPC25	x	POU3F2	ChEA	0.000118052	x
Biological pathway	Reactome	Nonsense-Mediated Decay (NMD)	14/106	2.56414e-07	8.78556e-06	-1.84493	21.4794	RPS7;RPL31;RPL23;RPL34;RPS3A;RPL9;RPS27;RPS20;RPL26;RPL17;RPL39;RPS21;RPL26L1;RPS24	x	POU5F1	ChEA, TF-LOF Expression from GEO	2.5933e-09	x
Biological pathway	Reactome	Nonsense Mediated Decay (NMD) enhanced by the Exon Junction Complex (EJC)	14/106	2.56414e-07	8.78556e-06	-1.84436	21.4728	RPS7;RPL31;RPL23;RPL34;RPS3A;RPL9;RPS27;RPS20;RPL26;RPL17;RPL39;RPS21;RPL26L1;RPS24	x	PPARD	ChEA	1.8277e-11	x
Biological pathway	Reactome	Translation	16/146	3.54418e-07	1.15363e-05	-1.8485	21.0175	EIF4A2;RPS7;RPL31;RPL23;RPL34;RPS3A;RPL9;RPS27;SEC61G;RPS20;RPL26;RPL17;RPL39;RPS21;RPL26L1;RPS24	x	PPARG	ChEA, TF-LOF Expression from GEO	2.30784e-08	x
Biological pathway	Reactome	Influenza Viral RNA Transcription and Replication	14/127	1.87159e-06	5.80193e-05	-1.87375	18.278	RPS7;RPL31;RPL23;RPL34;RPS3A;RPL9;RPS27;RPS20;RPL26;RPL17;RPL39;RPS21;RPL26L1;RPS24	x	PRDM1	ENCODE TF ChIP-seq	0.0078394	x
Biological pathway	Reactome	Mitotic Anaphase	16/172	2.63579e-06	7.79953e-05	-1.99148	18.8371	CENPU;VRK1;ANAPC10;ZWINT;CENPE;KIF18A;PSMC6;RPS27;SGOL1;CENPH;CENPK;NUF2;CENPQ;ITGB3BP;MAD2L1;SPC25	x	PRDM14	ChEA	2.13115e-05	x
Biological pathway	Reactome	Mitotic Metaphase and Anaphase	16/173	2.82642e-06	7.99999e-05	-1.99178	18.7894	CENPU;VRK1;ANAPC10;ZWINT;CENPE;KIF18A;PSMC6;RPS27;SGOL1;CENPH;CENPK;NUF2;CENPQ;ITGB3BP;MAD2L1;SPC25	x	PRDM5	ChEA	0.0434146	x
Biological pathway	Reactome	Influenza Life Cycle	14/135	3.6226e-06	9.8263e-05	-1.83732	16.9546	RPS7;RPL31;RPL23;RPL34;RPS3A;RPL9;RPS27;RPS20;RPL26;RPL17;RPL39;RPS21;RPL26L1;RPS24	x	PRKACA	Kinase Perturbations from L1000	0.0373312	x
Biological pathway	Reactome	Separation of Sister Chromatids	15/161	5.42279e-06	0.000135778	-1.94758	17.3422	CENPU;ANAPC10;ZWINT;CENPE;KIF18A;PSMC6;RPS27;SGOL1;CENPH;CENPK;NUF2;CENPQ;ITGB3BP;MAD2L1;SPC25	x	PRKCH	Kinase Perturbations from L1000	0.0373312	x
Biological pathway	Reactome	Influenza Infection	14/140	5.35017e-06	0.000135778	-1.838	16.3665	RPS7;RPL31;RPL23;RPL34;RPS3A;RPL9;RPS27;RPS20;RPL26;RPL17;RPL39;RPS21;RPL26L1;RPS24	x	PRKCQ	Kinase Perturbations from L1000	0.0324652	x
Biological pathway	Reactome	M Phase	18/266	3.78758e-05	0.000913227	-2.08819	14.6142	CENPU;NCAPG;VRK1;ANAPC10;ZWINT;CENPE;KIF18A;PSMC6;RPS27;SGOL1;CENPH;CENPK;NUF2;CDK1;CENPQ;ITGB3BP;MAD2L1;SPC25	x	RAD21	ChEA, ENCODE TF ChIP-seq	0.00509765	x
Biological pathway	Reactome	Ribosomal scanning and start codon recognition	7/55	0.000354772	0.00796403	-1.71898	8.30751	EIF4A2;RPS27;RPS7;RPS20;RPS3A;RPS21;RPS24	x	RARA	ChEA, TF-LOF Expression from GEO	3.43041e-05	x
Biological pathway	Reactome	Translation initiation complex formation	7/55	0.000354772	0.00796403	-1.71158	8.27174	EIF4A2;RPS27;RPS7;RPS20;RPS3A;RPS21;RPS24	x	RARB	ChEA	1.38775e-05	x
Biological pathway	Reactome	Activation of the mRNA upon binding of the cap-binding complex and eIFs, and subsequent binding to 43S	7/56	0.000391971	0.00850576	-1.7101	8.15205	EIF4A2;RPS27;RPS7;RPS20;RPS3A;RPS21;RPS24	x	RARG	ChEA	0.000261686	x
Biological pathway	Reactome	Formation of the ternary complex, and subsequently, the 43S complex	6/48	0.00102934	0.0216162	-1.69753	6.50888	RPS27;RPS7;RPS20;RPS3A;RPS21;RPS24	x	RBPJ	ChEA	3.74669e-05	x
Biological pathway	Reactome	Deposition of new CENPA-containing nucleosomes at the centromere	6/52	0.00150254	0.0296411	-1.71566	6.0367	CENPU;CENPW;CENPH;CENPK;CENPQ;ITGB3BP	x	RCOR1	ENCODE TF ChIP-seq	0.00136985	x
Biological pathway	Reactome	Nucleosome assembly	6/52	0.00150254	0.0296411	-1.6857	5.93131	CENPU;CENPW;CENPH;CENPK;CENPQ;ITGB3BP	x	RCOR3	ChEA	8.15918e-06	x
Biological pathway	BioCarta	tgf beta signaling pathway	8/97	0.000473509	0.0208344	-1.56158	6.04509	TGFB3;ID2;ID1;ID3;GDF5;INHBE;RBX1;THBS3	x	RELA	ChEA, ENCODE TF ChIP-seq	3.93769e-09	x
Hub protein or protein complex	PPI Hub Proteins	EPB41	9/172	2.23288e-05	0.00298089	-1.76542	10.2669	CDK1;RPS3A;CACYBP;TXN;SLIRP;HSPE1;CTNNAL1;RPS21;ATP5L	x	REST	ChEA, ENCODE TF ChIP-seq	6.53297e-07	x
Hub protein or protein complex	PPI Hub Proteins	EIF1B	9/159	1.23188e-05	0.00298089	-1.68787	9.81587	RPL31;PDCD5;RPS3A;CACYBP;TBCA;TXN;RPL26;PFDN4;EEF1E1	x	RNF2	ChEA, TF-LOF Expression from GEO	0.000927339	x
Hub protein or protein complex	PPI Hub Proteins	EIF2C2	8/156	7.38563e-05	0.00492991	-1.66122	8.82513	RPS27;NDUFA4;RPL31;RPL23;RPS3A;RPS20;RPL26;RPL17	x	ROCK1	Kinase Perturbations from GEO, Kinase Perturbations from L1000	0.00415849	x
Hub protein or protein complex	PPI Hub Proteins	GABARAP	14/479	7.07127e-05	0.00492991	-1.3043	6.929	RPS7;NDUFA4;RPL31;RPL23;ATP1A2;TXN;HSPE1;RPL9;DKC1;SNRPG;RPS20;SNRPE;RPS24;RPL26L1	x	ROCK2	Kinase Perturbations from GEO	4.92956e-07	x
Hub protein or protein complex	PPI Hub Proteins	GC20 (EIF1B)	8/165	0.000107287	0.00572914	-1.87986	9.70418	RPL31;PDCD5;RPS3A;TBCA;TXN;RPL26;EEF1E1;PFDN4	x	RUNX1	ChEA	2.12809e-05	x
Hub protein or protein complex	PPI Hub Proteins	SNCA	10/328	0.000577342	0.0248242	-1.52176	5.62434	NDUFA6;RPS7;UQCRQ;NDUFS5;NDUFB3;NDUFS4;USMG5;COX7A2;COX6C;STX1A	x	RUNX2	ChEA	3.22223e-07	x
Hub protein or protein complex	PPI Hub Proteins	MAP3K14	7/166	0.000650823	0.0248242	0.0432453	-0.159832	RPS7;RPL23;RPS20;RPS3A;RPL17;RPL9;RPS24	x	RUNX3	ENCODE TF ChIP-seq	0.0177759	x
Hub protein or protein complex	PPI Hub Proteins	HNRNPK	7/188	0.00131026	0.0349838	-1.53216	5.13715	EIF4A2;RPL31;RPL23;CDK1;RPS20;RPS3A;RPL9	x	RXRA	ChEA, ENCODE TF ChIP-seq	2.32399e-06	x
Hub protein or protein complex	PPI Hub Proteins	GABARAPL1	12/499	0.00126928	0.0349838	-1.17248	3.93117	RPS7;NDUFA4;RPL31;SNRPG;RPS20;SNRPE;TXN;HSPE1;RPL9;RPS24;ATP5L;ALDH9A1	x	SALL4	ChEA	1.32335e-07	x
Hub protein or protein complex	PPI Hub Proteins	SLC2A4	14/635	0.00113964	0.0349838	-1.10037	3.68941	EIF4A2;RPS7;RPL31;RPL23;RPS3A;ATP5I;TXN;HSPE1;RPL9;RPS27;RPL26;RPS21;RPS24;ALDH9A1	x	SETDB1	ChEA, ENCODE TF ChIP-seq	2.49829e-05	x
Hub protein or protein complex	NURSA Human Endogenous Complexome	BL4516 (ATRX)	14/280	2.61664e-06	0.0033179	-1.65249	9.43311	EIF4A2;RPS7;RPL31;RPL23;RPL34;RPS3A;RPL9;LSM8;SNRPG;SNRPE;RPS20;RPL26;RPL26L1;RPS24	x	SIN3A	ChEA, ENCODE TF ChIP-seq	3.31156e-08	x
Hub protein or protein complex	CORUM	CENP-A NAC-CAD complex (human)	2016-04-13	0.00039161	0.0450981	-2.16091	6.69648	CENPH;CENPK;CENPQ;ITGB3BP	x	SIN3B	ChEA	1.29954e-05	x
Hub protein or protein complex	CORUM	LSm2-8 complex (human)	2016-03-07	0.00105699	0.0450981	-2.05126	6.35668	LSM6;LSM5;LSM3	x	SIRT6	ENCODE TF ChIP-seq	9.17858e-05	x
Hub protein or protein complex	CORUM	LSm1-7 complex (human)	2016-03-07	0.00105699	0.0450981	-1.87891	5.82257	LSM6;LSM5;LSM3	x	SIX5	ENCODE TF ChIP-seq	4.39687e-07	x
Transcriptional regulator	Kinase Perturbations from GEO	ALK	129/6862	4.02925e-18	1.45053e-16	-1.6806	61.2906	EIF4A2;PLXND1;RPL31;PDCD5;RPL9;FADS2;DEPTOR;FAM198B;SLC16A6;CYP1B1;RPL39;C8ORF59;RPS7;RPL23;CMC2;VRK1;ACYP1;CH25H;CCNE2;DKC1;SNORD104;RBP1;SNRPG;SNRPE;GEMIN6;RPL26;PHLDB2;CFB;EPHA2;NNMT;ANAPC15;RRAD;COX17;NCAPG;COX7A2;ATP5I;TXN;HMMR;MRPL13;ANAPC10;ATP5L;ATP5E;MED31;IVNS1ABP;TEX30;TBCA;CDC6;LSM5;GNG11;ZWINT;LSM3;DCLK1;INHBE;IL6;RPS27;P4HA2;ID2;ID1;BCL3;CDK1;ID3;RPS20;LRRN1;CD24;XAF1;RPS21;RPS24;AD…	x	SMAD	ChEA	4.18956e-06	x
Transcriptional regulator	Kinase Perturbations from GEO	CDK8	82/3424	5.27004e-16	9.48608e-15	-1.02188	32.9955	EIF4A2;SNORD45B;RPL31;SNORD1C;ATP2A3;RPL9;PITPNC1;FGF5;ADAMTS1;NUF2;B3GALT1;SLC16A6;PBK;CYP1B1;CHAC2;RPL39;RPS7;CMC2;MMP3;MAMDC2;MRPS21;USMG5;RPS3A;CACYBP;COMMD6;DKK1;DUSP6;ADAM19;GPRC5B;CCNE2;IL1B;IRF1;DDIT3;RBP1;CKS2;MNS1;PHLDB2;TLR3;ALDH9A1;SNORA64;HBEGF;EPHA2;SNORD15B;NNMT;NDUFB1;TXN;HMMR;PTGS2;DDX60;THBS3;RAD51AP1;NT5E;APOL6;CTNNAL1;DNAJC19;CENPW;BDNF;ANKRD22;DCLK1;INHBE;MYO1D;MFAP4;CENPE;IL…	x	SMAD2	ChEA	2.0163e-05	x
Transcriptional regulator	Kinase Perturbations from GEO	SNRK	49/1360	1.07225e-15	1.2867e-14	1.5625	-49.9752	EIF4A2;COX7B;RPL31;PDCD5;RPL9;COX7C;SEC61G;RPL39;RPL23;CMC2;MRPS21;RPS3A;CACYBP;COMMD6;RBX1;DKC1;NDUFS5;CKS2;SNRPG;RPL26;EEF1E1;ALDH9A1;ENY2;ATP5EP2;NDUFB3;COX17;COX7A2;ATP5I;TXN;MRPL13;RPL17;NDUFA4;NDUFA1;TBCA;HSPE1;COX6C;LSM5;UQCRHL;LSM3;RPS27;SNORD68;ID2;NDUFAB1;TOMM7;ID3;RPS20;SLIRP;RPS21;RPS24	x	SMAD3	ChEA	2.0163e-05	x
Transcriptional regulator	Kinase Perturbations from GEO	IRAK4	69/2805	7.78325e-14	7.00492e-13	-0.458772	12.8397	EIF4A2;RPL31;RPL34;PDCD5;TNFAIP2;ATP2A3;RPL9;COX7C;LOXL1;RGS4;ADAMTS5;FADS2;FGF7;FAM198B;CYP1B1;RPL39;PDGFRB;RPS7;RPL23;MMP3;RPS3A;DUSP6;EREG;RBX1;ADAM19;CH25H;SLCO4A1;DKC1;IL1B;IRF1;SNORD47;CKS2;SNRPG;ANGPTL2;SNRPE;ADAM8;RPL26;PFDN5;PHLDB2;HBEGF;ALDH9A1;CEBPD;COX17;UQCR11;COX7A2;PTGS2;ATP5E;PDPN;MAN1C1;CCL2;SLC15A3;CTNNAL1;IVNS1ABP;TMA7;TBCA;HSPE1;GNG11;SVIP;DCLK1;MFAP4;IL6;FABP3;RPS27;ID2;SPRY2…	x	SMAD4	ChEA	1.95921e-05	x
Transcriptional regulator	Kinase Perturbations from GEO	KSR2	28/506	1.92416e-13	1.38539e-12	-0.662369	18.086	OXTR;RPL34;COX17;COX7A2;UQCR11;RPL9;COX7C;ADAMTS5;APOL6;ATP5E;FAM198B;LBP;IVNS1ABP;NDUFA6;RPS7;NDUFA4;TMA7;NDUFA1;USMG5;MRPS21;RPS3A;COX6C;HSPE1;RBX1;NDUFAB1;TOMM7;RPS21;RPS24	x	SMARCA4	ChEA	1.26453e-07	x
Transcriptional regulator	Kinase Perturbations from GEO	BMPR2	151/10324	4.80317e-12	2.8819e-11	-0.20123	4.88384	EIF4A2;OXTR;CSF3;RPL31;RPL34;PDCD5;RPL9;LOXL1;IFIT2;FAM216A;RGS4;CREB3L1;FAM198B;CYP1B1;CHAC2;RPL39;PDGFRB;RPS7;ARL15;CMC2;RPL23;ACSL5;VRK1;ACYP1;RBX1;ADAM19;RAB30;CCNE2;DKC1;SNRPG;ADAM8;GEMIN6;RPL26;PHLDB2;ENY2;NNMT;ANAPC15;RRAD;COX17;COX7A2;HMMR;MRPL13;ANAPC10;ATP5L;RAD51AP1;ATP5E;MED31;COX14;SLC15A3;PLK4;TEX30;BDNF;TGFB3;TMA7;ARHGAP28;TBCA;LSM5;GNG11;DCLK1;LSM3;ZWINT;IL6;KIF18A;RPS27;LSM6;P4HA…	x	SMARCD1	ChEA	0.0242144	x
Transcriptional regulator	Kinase Perturbations from GEO	ATM	40/1197	6.52476e-12	2.93614e-11	-1.59314	38.6358	COX7B;RPL34;PDCD5;COX17;TNFAIP2;NDUFB1;NCAPG;ATP5I;TXN;HMMR;RPL9;PPL;COX7C;PTS;FADS2;C14ORF2;ADAMTS1;SEC61G;CREB3L1;PBK;RPL39;CTNNAL1;SREBF1;RPL23;RPS3A;VRK1;CDC6;HSPE1;ZWINT;LSM3;RPS27;PSMC6;UQCRQ;DKC1;P4HA2;CKS2;CDK1;SNRPG;RPS24;CDKN3	x	SMC3	ENCODE TF ChIP-seq	0.00172905	x
Transcriptional regulator	Kinase Perturbations from GEO	MELK	34/876	6.36127e-12	2.93614e-11	-0.790564	19.1722	C11ORF74;RPL34;LY96;DPY30;ZBTB8OS;RPL9;PTS;HSPB11;MED31;PBK;CTNNAL1;RNU4ATAC;DNAJC19;CENPW;TEX30;CMC2;SPRY4;USMG5;ARHGAP28;RPS3A;MND1;HSPE1;LSM5;CENPE;PSMC6;LSM6;CKS2;GEMIN6;SNRPE;PFDN4;PFDN5;ITGB3BP;SPC25;MAD2L1	x	SNRK	Kinase Perturbations from GEO	1.2867e-14	x
Transcriptional regulator	Kinase Perturbations from GEO	ERBB2	106/6394	1.7118e-10	6.84719e-10	-0.731417	15.4344	EIF4A2;RPL34;PDCD5;LOXL1;FAM216A;FADS2;FGF7;SLC16A6;CYP1B1;CHAC2;RPL39;CMC2;RPL23;VRK1;RBX1;CCNE2;DKC1;SNORD104;DDIT3;SNRPG;GEMIN6;SNRPE;PHLDB2;STX1A;EPHA2;ENY2;NNMT;ANAPC15;COX17;NCAPG;ATP5I;COX7A2;HMMR;MRPL13;ANAPC10;ATP5L;RAD51AP1;DNAJC19;PLK4;IVNS1ABP;CCDC18;TEX30;CDC6;LSM5;GNG11;LSM3;ZWINT;LSM8;LSM6;RPS27;ID2;BCL3;CDK1;CD24;SERINC2;RPS21;COX7B;LPCAT1;TNFAIP2;DPY30;ZBTB8OS;COX7C;PITPNC1;MRPL3…	x	SOX17	ChEA	5.56957e-05	x
Transcriptional regulator	Kinase Perturbations from GEO	CDK9	22/516	8.55261e-09	3.07894e-08	-0.386855	6.69107	IVNS1ABP;EIF4A2;RPL31;RPL23;MAMDC2;RPS3A;HMMR;CDC6;PTGS2;RPL9;IFIT2;ITPKB;RAB30;IL1B;FAM198B;SNRPG;CCL2;RPL22L1;RPS20;LRRN1;PFDN5;RPL39	x	SOX2	ChEA	2.5933e-09	x
Transcriptional regulator	Kinase Perturbations from GEO	CDK4	17/302	9.95218e-09	3.25708e-08	-0.536861	9.25541	EIF4A2;RPL23;TMA7;NDUFB1;UQCR11;TXN;TBCA;COMMD6;RPL9;FAM216A;ATP5L;RGS4;NT5E;SEC61G;TOMM7;RPL26;RPL17	x	SOX9	ChEA	0.000351251	x
Transcriptional regulator	Kinase Perturbations from GEO	ROCK2	27/892	1.64319e-07	4.92956e-07	-0.707779	10.279	MRPL13;PPL;ATP5E;CYP1B1;IVNS1ABP;PLK4;NDUFA6;NDUFA4;NDUFA1;USMG5;CACYBP;DUSP6;LSM3;LSM8;CENPH;OAS2;ID2;DDIT3;ID1;NDUFS4;CENPK;MNS1;EEF1E1;PFDN5;RPS24;HBEGF;EPHA2	x	SP1	ENCODE TF ChIP-seq	0.000317974	x
Transcriptional regulator	Kinase Perturbations from GEO	ILK	23/682	2.35722e-07	6.52769e-07	0.207564	-2.95614	IVNS1ABP;RPL31;RPL23;NDUFB3;COX17;PDCD5;NDUFA1;ATP1A2;COX7A2;CACYBP;UQCR11;TBCA;HSPE1;RPL9;MRPL13;FABP3;ATP5E;NDUFAB1;TOMM7;RPS20;RPL26;RPS21;RPS24	x	SP4	ENCODE TF ChIP-seq	0.0323084	x
Transcriptional regulator	Kinase Perturbations from GEO	AKT2	21/622	7.93122e-07	2.03946e-06	-0.520006	6.81355	IVNS1ABP;RPS7;RPL31;NDUFA4;COX7A2;UQCR11;RPS3A;STON2;COX6C;HSPE1;LOXL1;TMEM156;FABP3;PSMC6;UQCRQ;PBK;RPS20;RPL26;RPS21;MAD2L1;SPC25	x	SPI1	ChEA, ENCODE TF ChIP-seq	1.68671e-06	x
Transcriptional regulator	Kinase Perturbations from GEO	KSR1	21/643	1.32308e-06	3.1754e-06	0.990325	-12.5376	RPS7;TEX30;CEBPD;RPL34;RPS3A;PTGS2;ZWINT;EREG;IL6;UQCRQ;RBP1;PDPN;TMEM119;CYP1B1;ANGPTL2;ID3;CCL2;SNRPE;PHLDB2;RPS24;EPHA2	x	SREBF2	ChEA	0.0067109	x
Transcriptional regulator	Kinase Perturbations from GEO	BRD4	145/11880	1.76196e-05	3.96442e-05	3.8796	-39.322	OXTR;PLXND1;RPL31;RPL34;PDCD5;RPL9;LOXL1;IFIT2;RGS4;FGF5;FADS2;FGF7;CREB3L1;RPL39;RPS7;ARL15;RPL23;VRK1;ACYP1;EREG;RBX1;ADAM19;CH25H;DDIT3;RBP1;SNRPG;SNRPE;GEMIN6;RPL26;PHLDB2;CFB;CES2;STX1A;EPHA2;ENY2;NNMT;RRAD;COX17;COX7A2;HMMR;TXN;PPL;ANAPC10;ATP5L;RAD51AP1;ATP5E;SLC15A3;MSC;IVNS1ABP;CCDC18;RARRES3;ANKRD22;TMA7;ARHGAP28;TBCA;LSM5;ZWINT;LSM3;INHBE;KIF18A;IL6;LSM6;RPS27;UQCRQ;ID2;ID1;TMEM119;RPS…	x	SRF	ChEA	0.00458103	x
Transcriptional regulator	Kinase Perturbations from GEO	ITK	39/2130	5.87253e-05	0.000124359	0.543542	-4.88771	SNORA16A;RPL31;RPL34;COX17;TNFAIP2;NDUFB1;SNORD116-24;SNORD116-20;FADS2;NT5E;SNORD116-15;SNORD116-14;PBK;CYP1B1;RPL17;IVNS1ABP;RPS7;RPL23;MAMDC2;NDUFA1;MRPS21;CACYBP;TBCA;CDC6;HSPE1;RBX1;ADAM19;SLCO4A1;ID2;CKS2;CDK1;SNRPG;RPS20;SNRPE;RPL22L1;RPL26;RPS21;RPS24;MAD2L1	x	SRY	ChEA	7.89495e-05	x
Transcriptional regulator	Kinase Perturbations from GEO	HUNK	17/605	8.56179e-05	0.000171236	-0.128262	1.11234	SREBF1;CEBPD;TGFB3;LPCAT1;TPRKB;ATP2A3;ATP1A2;PITPNC1;LOXL1;DEPTOR;P4HA2;SPRY2;LBP;CTNNAL1;RPL17;HBEGF;MAD2L1	x	STAT1	ENCODE TF ChIP-seq	0.000199084	x
Transcriptional regulator	Kinase Perturbations from GEO	FGFR3	22/932	9.86318e-05	0.000186881	1.50015	-12.8789	MMP1;RARRES3;C1R;ITGA2;ANKRD22;MAMDC2;LY96;CDC6;LOXL1;DUSP6;NT5E;APOL6;CCNE2;SLCO4A1;ID2;FAM198B;ID3;CYP1B1;LRRN1;CHAC2;XAF1;HBEGF	x	STAT2	ENCODE TF ChIP-seq	0.0127646	x
Transcriptional regulator	Kinase Perturbations from GEO	FGFR1	30/1508	0.000113851	0.000204932	0.47823	-4.06153	NNMT;PLXND1;RPL31;TNFAIP2;LY96;NCAPG;MRPL13;PTS;LOXL1;IFIT2;RAD51AP1;SGOL1;NUF2;PBK;SPRY4;PLXDC1;DUSP6;DCLK1;ADAM19;CENPE;CCNE2;DKC1;SLCO4A1;NDUFAB1;CENPK;NDUFS4;CKS2;CDK1;SPRY2;SPC25	x	STAT3	ChEA, ENCODE TF ChIP-seq	6.29257e-07	x
Transcriptional regulator	Kinase Perturbations from GEO	BMPR1A	45/3036	0.00157201	0.00269488	11.0386	-65.3089	COX7B;RRAD;ATP2A3;NCAPG;DDX60;FGF5;NT5E;SGOL1;PDPN;B3GALT1;SNORD33;SLC16A6;SNORD34;CHAC2;LBP;RPL39;DNAJC19;CENPW;ANKRD22;SPRY4;NDUFA1;COMMD6;DUSP6;ZWINT;DCLK1;ADAM19;MYO1D;CENPE;FABP3;LSM6;CENPH;UQCRQ;IRF1;SNORD68;DDIT3;BCL3;CDK1;SPRY2;XAF1;CFB;ADA;EPHA2;CDKN3;MAD2L1;SPC25	x	STAT5A	ENCODE TF ChIP-seq	0.0074803	x
Transcriptional regulator	Kinase Perturbations from GEO	PDK1	8/228	0.00177609	0.00290633	-0.0885876	0.517428	FADS2;NDUFA4;LPCAT1;NCAPG;ADA;CDKN3;IFIT2;SPC25	x	STAT5B	ChEA	2.40605e-07	x
Transcriptional regulator	Kinase Perturbations from GEO	ROCK1	15/687	0.00265681	0.00415849	-0.0227493	0.124725	NDUFA6;NDUFA1;USMG5;CACYBP;MRPL13;LSM3;ADAMTS1;ATP5E;ID2;PDPN;ID1;NDUFS4;EEF1E1;PFDN5;HBEGF	x	STK38	Kinase Perturbations from L1000	0.0373312	x
Transcriptional regulator	Kinase Perturbations from L1000	PRKCQ	85/4391	0.00132511	0.0324652	-1.68685	5.78184	EIF4A2;COX7B;RPL31;PDCD5;LPCAT1;COX7C;HSPB11;LOXL1;RGS4;FADS2;SEC61G;CREB3L1;CYP1B1;LBP;SREBF1;KCND2;RPS7;MMP1;MMP3;CACYBP;DUSP6;RBX1;ADAM19;CCNE2;OAS2;DKC1;IRF1;IL1B;SNRPG;SNRPE;ADAM8;GEMIN6;MNS1;PFDN5;ITGB3BP;STX1A;CFB;TLR3;ENY2;NDUFB1;UQCR11;ATP1A2;TXN;HMMR;PTGS2;DDX60;MRPL13;PPL;PTS;RAD51AP1;NT5E;APOL6;ATP5E;PDPN;CCL2;MSC;CTNNAL1;RPL17;PLK4;NDUFA6;BDNF;MX2;SPRY4;NDUFA1;CDC6;LSM5;COX6C;LSM3;ZW…	x	SUPT20H	ENCODE TF ChIP-seq	9.76417e-06	x
Transcriptional regulator	Kinase Perturbations from L1000	GRK6	85/4356	0.00101325	0.0324652	-1.61649	5.54066	EIF4A2;OXTR;COX7B;RPL31;RPL34;LPCAT1;COX7C;RPL9;HSPB11;LOXL1;RGS4;FADS2;C14ORF2;CREB3L1;SEC61G;CYP1B1;KCND2;RPS7;MMP1;RPL23;CACYBP;RPS3A;DKK1;DUSP6;ADAM19;CCNE2;DKC1;IL1B;NDUFS4;CKS2;SNRPG;ANGPTL2;GEMIN6;ADAM8;RPL26;PFDN4;PFDN5;STX1A;CFB;ITGB3BP;ALDH9A1;C1R;RRAD;COX17;NCAPG;ATP5I;HMMR;DDX60;PTGS2;PTS;ATP5L;THBS3;CYP17A1;CCL2;CTNNAL1;RPL17;PLK4;IVNS1ABP;NDUFA6;BDNF;MX2;TPRKB;CDC6;COX6C;LSM5;GNG11;…	x	SUZ12	ChEA	2.0163e-05	x
Transcriptional regulator	Kinase Perturbations from L1000	PRKACA	128/7543	0.00585633	0.0373312	-1.77359	5.83143	CSF3;RPL31;PDCD5;RPL9;LOXL1;FGF5;FADS2;CREB3L1;SLC16A6;CYP1B1;PDGFRB;RPL23;VRK1;DKK1;RBX1;EREG;ADAM19;RAB30;CCNE2;DKC1;DDIT3;RBP1;SNRPG;SNRPE;ADAM8;GEMIN6;RPL26;STX1A;CFB;CES2;ENY2;NNMT;RRAD;LY96;NCAPG;ATP5I;TXN;HMMR;MRPL13;ATP5L;MSC;PLK4;IVNS1ABP;TGFB3;RARRES3;CDC6;TBCA;LSM5;GNG11;GDF5;ZWINT;DCLK1;LSM3;LSM6;RPS27;P4HA2;ID2;ID1;CDK1;ID3;RPS20;SCN2A;CD24;RPS21;RPS24;ADA;COX7B;TNFAIP2;LPCAT1;COX7C;…	x	TAF1	ENCODE TF ChIP-seq	6.88416e-06	x
Transcriptional regulator	Kinase Perturbations from L1000	ROCK1	144/8591	0.00254811	0.0373312	-1.72097	5.65843	EIF4A2;PLXND1;RPL31;RPL34;PDCD5;RPL9;LOXL1;IFIT2;RGS4;DEPTOR;FAM198B;SLC16A6;CYP1B1;PDGFRB;RPS7;RPL23;VRK1;ACYP1;DKK1;RBX1;EREG;ADAM19;RAB30;CCNE2;DKC1;DDIT3;SNRPG;SNRPE;RPL26;STX1A;CES2;CFB;ENY2;NNMT;RRAD;COX17;LY96;NCAPG;ATP5I;COX7A2;TXN;HMMR;DDX60;MRPL13;PPL;ATP5L;RAD51AP1;ATP5E;MED31;MSC;SLC15A3;PLK4;IVNS1ABP;TGFB3;BDNF;CDC6;TBCA;LSM5;GNG11;LSM3;DCLK1;ZWINT;IL6;LSM6;P4HA2;UQCRQ;ID2;BCL3;ID1;C…	x	TAF7	ENCODE TF ChIP-seq	3.42296e-09	x
Transcriptional regulator	Kinase Perturbations from L1000	PRKCH	91/4965	0.00474851	0.0373312	-0.945468	3.10863	EIF4A2;COX7B;CSF3;PLXND1;PDCD5;TNFAIP2;LPCAT1;ATP2A3;COX7C;HSPB11;LOXL1;RGS4;FADS2;SEC61G;PBK;CYP1B1;KCND2;RPL23;ITGA2;ACSL5;CACYBP;ACYP1;DKK1;DUSP6;RBX1;ITPKB;GPRC5B;CCNE2;OAS2;DKC1;IL1B;CKS2;SNRPG;GEMIN6;RPL26;EEF1E1;PFDN4;PFDN5;CFB;CES2;EPHA2;ENY2;CEBPD;C1R;RRAD;LRRC17;NDUFB1;NCAPG;ATP5I;ATP1A2;HMMR;PTGS2;DDX60;PTS;CYP17A1;NT5E;APOL6;ATP5E;MAN1C1;CCL2;MSC;CTNNAL1;PLK4;NDUFA6;SERPIND1;TGFB3;NDU…	x	TAL1	ChEA	5.87848e-07	x
Transcriptional regulator	Kinase Perturbations from L1000	STK38	89/4872	0.00609489	0.0373312	-0.0590923	0.194291	OXTR;PLXND1;RPL31;RPL34;COX7C;RPL9;LOXL1;HSPB11;IFIT2;FADS2;C14ORF2;FAM198B;SLC16A6;PBK;CYP1B1;LBP;SREBF1;RPS7;VRK1;CACYBP;ACYP1;DKK1;DUSP6;ADAM19;CH25H;CCNE2;DKC1;OAS2;IRF1;IL1B;RBP1;NDUFS4;ANGPTL2;ADAM8;EEF1E1;CFB;STX1A;ITGB3BP;CES2;ALDH9A1;CEBPD;RRAD;LRRC17;LY96;ATP5I;HMMR;TXN;DDX60;PTGS2;CYP17A1;ATP5L;APOL6;PDPN;MAN1C1;CCL2;SLC15A3;CTNNAL1;RPL17;IVNS1ABP;PLK4;NDUFA6;SERPIND1;NDUFA4;RARRES3;TG…	x	TBP	ENCODE TF ChIP-seq	0.0010229	x
Transcriptional regulator	Kinase Perturbations from L1000	LATS2	32/1312	0.00324115	0.0373312	0	0	OXTR;PLXND1;PDCD5;NCAPG;NDUFB1;UQCR11;HMMR;PTGS2;MRPL13;LOXL1;PTS;ATP5L;ATP5E;CCL2;PLK4;NDUFA6;NDUFA4;RPS3A;VRK1;LSM5;DUSP6;ZWINT;LSM3;SLC7A4;IL6;CCNE2;P4HA2;IL1B;CDK1;ADAM8;CD24;SPC25	x	TBX3	ChEA	0.0266265	x
Transcriptional regulator	Kinase Perturbations from L1000	AKT3	135/7986	0.00390954	0.0373312	0.864586	-2.84269	PLXND1;RPL34;PDCD5;RPL9;LOXL1;RGS4;FGF5;FADS2;DEPTOR;CREB3L1;FAM198B;SLC16A6;CYP1B1;RPL39;PDGFRB;RPS7;RPL23;ACSL5;VRK1;ACYP1;RBX1;EREG;ADAM19;CH25H;CCNE2;DKC1;DDIT3;RBP1;SNRPE;ADAM8;GEMIN6;CES2;STX1A;EPHA2;ENY2;NNMT;COX17;NCAPG;COX7A2;ATP5I;HMMR;TXN;DDX60;PPL;MRPL13;ANAPC10;ATP5L;RAD51AP1;ATP5E;SLC15A3;PLK4;IVNS1ABP;TGFB3;RARRES3;CDC6;TBCA;LSM5;GNG11;ZWINT;LSM3;DCLK1;IL6;KIF18A;LSM6;P4HA2;ID2;BCL…	x	TCF12	ENCODE TF ChIP-seq, TF-LOF Expression from GEO	0.000678367	x
Transcriptional regulator	ChEA	VDR_23849224_ChIP-Seq_CD4+_Human	52/2231	2.8821e-18	6.03852e-16	-1.42467	49.9252	EIF4A2;COX7B;RPL31;ZBTB8OS;C14ORF2;NUF2;CHAC2;RNU4ATAC;SREBF1;C8ORF59;RPS7;RPL23;SNORD42B;MRPS21;VTRNA1-1;RPS3A;COMMD6;RBX1;SNORD104;DDIT3;SNRPG;SNRPE;GEMIN6;RPL26;PFDN5;NDUFB3;NCAPG;NDUFB1;ATP5I;COX7A2;MRPL13;ANAPC10;ATP5L;RAD51AP1;ATP5E;MED31;PLK4;IVNS1ABP;NDUFA6;TPRKB;COX6C;HSPE1;TMEM156;KIF18A;RPS27;PSMC6;UQCRQ;NDUFAB1;RPS20;RPL22L1;RPS21;RPL26L1	x	TCF21	ChEA	1.12211e-11	x
Transcriptional regulator	ChEA	E2F1_18555785_ChIP-Seq_MESC_Mouse	72/4172	3.15327e-18	6.03852e-16	-1.20247	42.1386	EIF4A2;COX7B;RPL31;PDCD5;COX7C;PITPNC1;SGOL1;CHAC2;RPL39;SREBF1;RPS7;ACSL5;CACYBP;RPS3A;VRK1;ACYP1;COMMD6;RBX1;ADAM19;CCNE2;DDIT3;IRF1;CKS2;SNRPE;GEMIN6;RPL26;EEF1E1;STX1A;ALDH9A1;EPHA2;HBEGF;ENY2;COX17;NDUFB3;COX7A2;MRPL13;ATP5L;RAD51AP1;ATP5E;PDPN;MSC;RPL17;CTNNAL1;PLK4;IVNS1ABP;NDUFA6;NDUFA4;NDUFA1;MND1;ARHGAP28;TBCA;COX6C;HSPE1;LSM5;CENPE;KIF18A;RPS27;LSM6;PSMC6;CENPH;UQCRQ;ID2;ID1;ID3;SPRY2;…	x	TCF3	ChEA, TF-LOF Expression from GEO	0.000134254	x
Transcriptional regulator	ChEA	ATF3_23680149_ChIP-Seq_GBM1-GSC_Human	50/2189	3.17908e-17	4.05862e-15	-1.43858	47.6715	EIF4A2;PLXND1;STON2;IFIT2;RGS4;ADAMTS1;NUF2;RNU4ATAC;PDGFRB;MMP1;ITGA2;VTRNA1-2;VTRNA1-1;CACYBP;DKK1;DUSP6;ITPKB;CH25H;RAB30;RFX8;NDUFS5;RBP1;SNRPG;CKS2;ANGPTL2;SNORA24;SNORA65;STX1A;EPHA2;NNMT;LY96;COX7A2;PTS;NT5E;PDPN;CCL2;DNAJC19;SPRY4;CDC6;COX6C;PLXDC1;IL6;UQCRQ;ID1;TOMM7;ID3;SPRY2;RPL22L1;XAF1;RPS21	x	TCF4	ChEA, TRANSFAC and JASPAR PWMs	3.38047e-06	x
Transcriptional regulator	ChEA	MYC_19030024_ChIP-ChIP_MESC_Mouse	65/3868	7.69928e-16	7.37206e-14	-1.18944	35.9667	EIF4A2;COX7B;RPL31;RPL34;PDCD5;ZBTB8OS;COX7C;RPL9;FADS2;SGOL1;ADAMTS1;SLC16A6;PBK;RPL39;SREBF1;RPS7;RPL23;ACSL5;USMG5;CACYBP;RPS3A;DUSP6;RBX1;RAB30;CCNE2;DKC1;DDIT3;SNRPG;CKS2;SNRPE;GEMIN6;RPL26;EEF1E1;ENY2;COX17;HMMR;MRPL13;ANAPC10;THBS3;ATP5L;RAD51AP1;ATP5E;MED31;RPL17;IVNS1ABP;CDC6;COX6C;HSPE1;LSM5;LSM3;ZWINT;FABP3;KIF18A;RPS27;LSM6;UQCRQ;ID2;NDUFAB1;TOMM7;ID3;SPRY2;RPS20;RPL22L1;RPS21;RPS24	x	TCF7	ChEA	0.0373173	x
Transcriptional regulator	ChEA	HNF4A_19822575_ChIP-Seq_HepG2_Human	82/6083	1.09868e-14	8.41588e-13	-0.602853	16.7614	EIF4A2;PLXND1;RPL34;RASGRF2;LPCAT1;ZBTB8OS;STON2;COX7C;PITPNC1;LRRTM4;C14ORF2;B3GALT1;NUF2;CYP1B1;LBP;PDGFRB;SREBF1;C8ORF59;RPS7;ARL15;RPL23;ITGA2;MAMDC2;MRPS21;ACSL5;USMG5;CACYBP;RPS3A;DKK1;DUSP6;ADAM19;RAB30;SLCO4A1;IL1B;NDUFS5;SNRPG;GEMIN6;RPL26;MNS1;EEF1E1;PFDN4;PFDN5;ITGB3BP;EPHA2;NNMT;PPM1L;COX17;LY96;NCAPG;ATP1A2;ATP5I;TXN;PPL;MRPL13;PTS;CYP17A1;NT5E;APOL6;CCDC18;TGFB3;SPRY4;TPRKB;MND1;CDC…	x	TCF7L2	ENCODE TF ChIP-seq	0.00514389	x
Transcriptional regulator	ChEA	MYC_18358816_ChIP-ChIP_MESC_Mouse	58/3413	2.54397e-14	1.6239e-12	-1.4115	38.3169	EIF4A2;COX7B;RPL31;ZBTB8OS;COX7C;RPL9;MRPL32;IFIT2;SEC61G;RPL39;SREBF1;RPS7;ARL15;RPL23;ACSL5;USMG5;RPS3A;DUSP6;RAB30;CCNE2;DDIT3;NDUFS5;SNRPG;CKS2;GEMIN6;RPL26;MNS1;EEF1E1;ITGB3BP;ALDH9A1;ENY2;PPM1L;HMMR;MRPL13;ANAPC10;PTS;ATP5L;RAD51AP1;ATP5E;MED31;RPL17;CCDC18;NDUFA6;TPRKB;NDUFA1;HSPE1;PLXDC1;KIF18A;UQCRQ;ID2;TOMM7;ID3;RPS20;RPL22L1;RPS21;CENPQ;RPS24;ADA	x	TCFAP2C	ChEA	1.58029e-07	x
Transcriptional regulator	ChEA	TP63_23658742_ChIP-Seq_EP156T_Human	60/3652	3.50608e-14	1.91833e-12	-0.935654	25.2435	PLXND1;STON2;PITPNC1;LOXL1;RPSAP52;SGOL1;ADAMTS1;SEC61G;FAM198B;CYP1B1;SNORD53;RNU4ATAC;SREBF1;ITGA2;MAMDC2;MMP3;VRK1;DKK1;DUSP6;RBX1;EREG;ADAM19;ITPKB;CH25H;RFX8;OAS2;DDIT3;NDUFS5;RBP1;SNORA28;ADAM8;SNORA24;TLR3;EPHA2;HBEGF;CEBPD;ATP1A2;TXN;PTGS2;DDX60;MRPL13;RANBP3L;NT5E;IVNS1ABP;BDNF;ANKRD22;SPRY4;LSM5;LSM3;ZWINT;UQCRHL;MYO1D;LSM6;MIR221;ID2;CDK1;ID3;SERINC2;MEGF9;CDKN3	x	TCFCP2L1	ChEA	7.6201e-05	x
Transcriptional regulator	ChEA	TCF21_26020271_ChIP-Seq_SMOOTH MUSCLE_Human	42/2000	2.34383e-13	1.12211e-11	-1.36574	34.4348	NNMT;PLXND1;PPM1L;C1R;RASGRF2;LRRC17;LY96;DDX60;PPL;IFIT2;NT5E;APOL6;CREB3L1;CCL2;CYP1B1;MSC;PDGFRB;CCDC18;BDNF;TPRKB;USMG5;ACSL5;PLXDC1;INHBE;MFAP4;RAB30;IL6;P4HA2;SNORD104;DDIT3;ID2;IRF1;BCL3;RBP1;ID1;TMEM119;ANGPTL2;ID3;GEMIN6;STX1A;ADA;MEGF9	x	TCOF1	TF-LOF Expression from GEO	2.78596e-08	x
Transcriptional regulator	ChEA	TTF2_22483619_ChIP-Seq_HELA_Human	36/1512	4.39084e-13	1.8277e-11	-1.53313	37.9073	EIF4A2;RPL31;RPL34;NDUFB1;COX7A2;COX7C;RPL9;SGOL1;ADAMTS1;NUF2;RPL17;RPL39;RNU4ATAC;RPS7;NDUFA4;RPL23;VTRNA1-2;VTRNA1-1;RPS3A;HSPE1;COMMD6;DUSP6;RAB30;RPS27;ID2;CENPK;NDUFS4;ID3;SPRY2;RPL22L1;RPS20;RPL26;PFDN5;CES2;RPS24;EPHA2	x	TEAD4	ChEA, ENCODE TF ChIP-seq	0.000383147	x
Transcriptional regulator	ChEA	PPARD_21283829_ChIP-Seq_MYOFIBROBLAST_Human	56/3447	4.77205e-13	1.8277e-11	-0.978532	24.1946	OXTR;PLXND1;TNFAIP2;LPCAT1;IFIT2;RPSAP52;C14ORF2;CREB3L1;LBP;SREBF1;ITGA2;ACSL5;RPS3A;DKK1;RFX8;SNORD104;SNORA28;ANGPTL2;GEMIN6;PHLDB2;ENY2;CEBPD;NCAPG;MRPL13;CYP17A1;RANBP3L;APOL6;CCL2;MSC;SLC15A3;DNAJC19;CCDC18;CENPW;SERPIND1;BDNF;TGFB3;NDUFA4;LSM5;SVIP;PLXDC1;UQCRHL;MIR221;P4HA2;ID2;ID1;TOMM7;CDK1;ID3;SPRY2;RPS20;RPL22L1;LRRN1;RPS21;RPS24;ADA;MEGF9	x	TET1	ChEA	0.025632	x
Transcriptional regulator	ChEA	ETS1_20019798_ChIP-Seq_JURKAT_Human	37/1607	5.31527e-13	1.85068e-11	-1.53216	37.8641	COX7B;SNORD1C;RPL34;COX17;NDUFB3;ZBTB8OS;COX7A2;COX7C;MRPL13;RPL9;C14ORF2;SEC61G;NUF2;DNAJC19;RPS7;NDUFA4;RPL23;TPRKB;CACYBP;VRK1;RPS3A;CDC6;HSPE1;LSM5;RAB30;RPS27;P4HA2;NDUFAB1;TOMM7;SNRPE;RPS20;GEMIN6;RPL26;RPS21;PFDN5;RPL26L1;SPC25	x	TFAP2A	ChEA	0.0172709	x
Transcriptional regulator	ChEA	EST1_17652178_ChIP-ChIP_JURKAT_Human	29/1001	1.02832e-12	3.28204e-11	-3.1216	75.3553	ENY2;RPL34;NDUFB3;COX17;ZBTB8OS;COX7C;RPL9;MRPL32;ATP5L;RAD51AP1;CHAC2;RPS7;ARL15;RPL23;TPRKB;MRPS21;CACYBP;KIAA1161;COX6C;LSM5;LSM8;RAB30;RPS27;NDUFS5;SNRPG;GEMIN6;PFDN5;RPL26L1;MAD2L1	x	TFAP2C	ChEA	0.0133716	x
Transcriptional regulator	ChEA	FOXM1_25889361_ChIP-Seq_OE33 AND U2OS_Human	28/932	1.12454e-12	3.31306e-11	-1.7361	41.8931	NCAPG;HMMR;RPL9;MRPL32;SGOL1;NUF2;PBK;RNU4ATAC;PLK4;CCDC18;CMC2;SPRY4;HSPE1;LSM5;DKK1;DUSP6;LSM3;CENPE;KIF18A;DKC1;SNORD46;ID1;CKS2;CDK1;PFDN4;SNORD60;CDKN3;MAD2L1	x	THAP11	ChEA	0.0067109	x
Transcriptional regulator	ChEA	ASH2L_23239880_ChIP-Seq_MESC_Mouse	54/3336	1.56958e-12	4.29392e-11	-0.892899	21.3146	COX7B;PLXND1;RPL31;PDCD5;DPY30;RPL9;PITPNC1;IFIT2;SEC61G;CREB3L1;NUF2;PBK;RPL39;ARL15;RPL23;MAMDC2;USMG5;RPS3A;COMMD6;DUSP6;RBX1;IL1B;RBP1;NDUFS4;GEMIN6;SNORA24;SNORA65;EPHA2;CEBPD;NCAPG;COX7A2;MRPL13;PTS;ATP5L;RAD51AP1;APOL6;PLK4;DNAJC19;NDUFA4;SPRY4;TBCA;COX6C;LSM5;SVIP;ZWINT;CENPE;LSM6;CENPH;UQCRQ;SPRY2;RPS20;RPS24;CDKN3;SPC25	x	TOP2B	ChEA	2.32399e-06	x
Transcriptional regulator	ChEA	XRN2_22483619_ChIP-Seq_HELA_Human	35/1529	2.81447e-12	7.18629e-11	-1.46517	34.221	EIF4A2;RPL31;DPY30;HMMR;TXN;RPL9;THBS3;ADAMTS1;SEC61G;NUF2;CHAC2;RPL17;RNU4ATAC;RPS7;ARL15;RPL23;TPRKB;MRPS21;CDC6;RPS27;CENPH;UQCRQ;ID2;NDUFS5;DDIT3;ID1;CKS2;ID3;RPL22L1;RPS20;RPL26;PHLDB2;RPS21;CES2;RPS24	x	TP53	ChEA	3.42961e-05	x
Transcriptional regulator	ChEA	HOXC9_25013753_ChIP-Seq_NEUROBLASTOMA BE2-C_Human	40/2014	5.06434e-12	1.21228e-10	-1.34463	30.7024	C11ORF74;COX7B;RPL31;DPY30;ATP5I;HMMR;COX7C;RGS4;ADAMTS5;LRRTM4;SEC61G;ATP5E;RPL17;DNAJC19;NDUFA6;RPS7;ARL15;VTRNA1-2;MRPS21;VTRNA1-1;RPS3A;ACYP1;COX6C;DUSP6;ZWINT;PSMC6;CENPH;NDUFAB1;ID1;NDUFS4;SNRPG;SNRPE;RPL22L1;GEMIN6;RPL26;EEF1E1;SCN2A;PFDN5;RPS24;RPL26L1	x	TP63	ChEA	1.91833e-12	x
Transcriptional regulator	ChEA	CEBPB_24764292_ChIP-Seq_MC3T3_Mouse	39/2000	1.64863e-11	3.71426e-10	-1.27167	27.6127	SNORD15B;COX7B;RPL31;RPL34;PTS;MRPL32;ADAMTS1;SNORD57;SEC61G;MED31;CCL2;SNORD53;SERPIND1;RPS7;ARL15;NDUFA4;NDUFA1;MRPS21;ACSL5;LSM5;DUSP6;RBX1;CH25H;RAB30;RPS27;MIR221;UQCRQ;SNORD68;SNORD104;BCL3;SNORA28;SNRPG;SNORD83B;TOMM7;TMEM119;ID3;SPRY2;RPS20;SNORA24	x	TRIM28	ChEA, ENCODE TF ChIP-seq, TF-LOF Expression from GEO	4.06928e-07	x
Transcriptional regulator	ChEA	FLI1_21571218_ChIP-Seq_MEGAKARYOCYTES_Human	73/5834	1.89776e-11	4.03801e-10	-0.361141	7.81152	PLXND1;RPL31;RPL34;ATP2A3;STON2;COX7C;LOXL1;FADS2;SGOL1;NUF2;RPS7;MAMDC2;MRPS21;USMG5;RPS3A;DUSP6;RBX1;ADAM19;ITPKB;RAB30;RFX8;OAS2;DDIT3;IRF1;IL1B;NDUFS5;SNORA28;SNRPG;CKS2;SNRPE;ADAM8;RPL26;MNS1;PFDN5;CES2;ALDH9A1;HBEGF;SNORA16A;ENY2;COX17;NDUFB3;NCAPG;ATP5I;PTGS2;MRPL13;ANAPC10;ATP5L;RAD51AP1;APOL6;MED31;MAN1C1;IVNS1ABP;NDUFA6;TPRKB;LSM5;SVIP;LSM3;MYO1D;LSM8;KIF18A;RPS27;PSMC6;UQCRQ;NDUFAB1;SN…	x	TTF2	ChEA	1.8277e-11	x
Transcriptional regulator	ChEA	PHF8_20622854_ChIP-Seq_HELA_Human	32/1490	1.26389e-10	2.54774e-09	-1.44475	28.5888	EIF4A2;SNORA16A;SNORD45B;PPM1L;TNFAIP2;LPCAT1;TXN;IVNS1ABP;PLK4;SNORD36B;DNAJC19;SNORD36C;ARL15;RPL23;CACYBP;TBCA;HSPE1;RPS27;CCNE2;ID2;SNORD24;IRF1;SNORD46;SNORD68;DDIT3;CKS2;GEMIN6;RPS20;SNORA65;SNORD60;ITGB3BP;HBEGF	x	USF2	ENCODE TF ChIP-seq	0.0132148	x
Transcriptional regulator	ChEA	SOX2_20726797_ChIP-Seq_SW620_Human	43/2564	1.4655e-10	2.5933e-09	-1.42293	28.1318	C11ORF74;NNMT;CEBPD;TNFAIP2;ATP2A3;STON2;HMMR;PTGS2;PPL;MRPL13;PITPNC1;IFIT2;NT5E;APOL6;CREB3L1;MED31;PBK;SLC16A6;CYP1B1;IVNS1ABP;RARRES3;RPL23;ANKRD22;ACSL5;MND1;KIAA1161;EREG;INHBE;RAB30;CCNE2;P4HA2;DDIT3;ID2;IRF1;RBP1;SPRY2;MNS1;CD24;PHLDB2;SERINC2;CFB;ADA;HBEGF	x	VDR	ChEA	6.03852e-16	x
Transcriptional regulator	ChEA	SOX2_18692474_ChIP-Seq_MESC_Mouse	50/3319	1.48962e-10	2.5933e-09	-1.24259	24.5664	EIF4A2;COX7B;OXTR;ATP2A3;COX7C;PITPNC1;SLC16A6;PBK;RPS7;ARL15;RPL23;MAMDC2;CACYBP;RPS3A;DKK1;DUSP6;ADAM19;SLC7A4;GPRC5B;RAB30;OAS2;SLCO4A1;IRF1;SNRPG;CFB;TLR3;HBEGF;NNMT;CEBPD;ATP1A2;HMMR;NT5E;PDPN;SLC15A3;CTNNAL1;BDNF;SPRY4;ARHGAP28;COX6C;GDF5;PLXDC1;ZWINT;FABP3;KIF18A;BCL3;ID1;ID3;SPRY2;RPS21;MEGF9	x	WDR5	ChEA	0.0392264	x
Transcriptional regulator	ChEA	POU5F1_18692474_ChIP-Seq_MESC_Mouse	58/4232	1.40284e-10	2.5933e-09	-1.02611	20.2866	EIF4A2;OXTR;RPL31;ATP2A3;RPL9;PITPNC1;FGF5;SEC61G;NUF2;SLC16A6;PBK;SREBF1;RPS7;ARL15;CACYBP;RPS3A;VRK1;DKK1;DUSP6;ADAM19;GPRC5B;RAB30;CCNE2;SLCO4A1;DDIT3;IRF1;SNRPG;CKS2;GEMIN6;CFB;ITGB3BP;HBEGF;ENY2;NNMT;CEBPD;ATP1A2;COX7A2;NT5E;PDPN;SLC15A3;BDNF;SPRY4;ARHGAP28;COX6C;GDF5;PLXDC1;ZWINT;FABP3;KIF18A;ID2;BCL3;ID1;TOMM7;ID3;SPRY2;RPS20;RPL22L1;RPS21	x	WHSC1	ENCODE TF ChIP-seq	0.000168534	x
Transcriptional regulator	ChEA	RELA_24523406_ChIP-Seq_FIBROSARCOMA_Human	28/1182	2.36467e-10	3.93769e-09	-1.44058	27.8791	EIF4A2;CSF3;OXTR;NNMT;CEBPD;PDCD5;TNFAIP2;ATP1A2;PTGS2;PTS;CCL2;LBP;BDNF;MMP1;MMP3;VRK1;DUSP6;INHBE;ADAM19;IL6;RAB30;IL1B;IRF1;BCL3;PFDN4;PHLDB2;STX1A;CFB	x	WRNIP1	ENCODE TF ChIP-seq	0.00829311	x
Transcriptional regulator	ChEA	MYC_18555785_ChIP-Seq_MESC_Mouse	28/1200	3.29088e-10	5.25169e-09	-1.90586	36.3347	COX7B;ENY2;RPL31;MRPL13;COX7C;ATP5E;MED31;SLC16A6;RPL17;IVNS1ABP;PLK4;RPS7;NDUFA4;RPL23;CACYBP;MND1;RPS3A;HSPE1;MYO1D;LSM6;RPS27;NDUFS4;SNRPE;RPS20;RPL26;EEF1E1;RPS21;RPS24	x	WT1	ChEA	7.88962e-05	x
Transcriptional regulator	ChEA	E2F4_17652178_ChIP-ChIP_JURKAT_Human	25/1002	8.25969e-10	1.26538e-08	-2.77099	50.3913	EIF4A2;NDUFB3;ZBTB8OS;HMMR;RAD51AP1;SGOL1;PBK;PLK4;ARL15;TPRKB;CACYBP;VRK1;CDC6;ACYP1;COX6C;PLXDC1;LSM3;ZWINT;RAB30;KIF18A;ID1;SNRPG;PFDN5;ITGB3BP;MAD2L1	x	XRN2	ChEA	7.18629e-11	x
Transcriptional regulator	ChEA	GATA3_24758297_ChIP-Seq_MCF7_Human	36/2000	8.96136e-10	1.32008e-08	-1.20795	21.9158	CSF3;SNORD45B;ATP2A3;ZBTB8OS;STON2;PTGS2;HSPB11;CREB3L1;FAM198B;SLC16A6;RNU4ATAC;CTNNAL1;IVNS1ABP;C8ORF59;ARL15;ITGA2;SPRY4;CACYBP;MND1;TBCA;KIAA1161;COX6C;LSM5;DKK1;SLC7A4;MFAP4;RPS27;PSMC6;IRF1;RBP1;CKS2;ID3;XAF1;CFB;STX1A;HBEGF	x	YAP1	ChEA	1.41788e-07	x
Transcriptional regulator	ChEA	PPARG_20887899_ChIP-Seq_3T3-L1 PREADIPOCYTE _Mouse	50/3565	1.62694e-09	2.30784e-08	-0.696869	12.254	RPL31;RPL34;RASGRF2;ZBTB8OS;DPY30;LOXL1;FADS2;SGOL1;CREB3L1;FAM198B;NUF2;CYP1B1;RPS7;ACSL5;VRK1;DUSP6;CH25H;GPRC5B;DDIT3;SNORD104;NDUFS4;ANGPTL2;SNORA65;EEF1E1;ALDH9A1;ENY2;NNMT;PPM1L;NDUFB3;ANAPC10;RANBP3L;NT5E;MAN1C1;DNAJC19;CCDC18;NDUFA4;SPRY4;MND1;GDF5;LSM3;FABP3;KIF18A;LSM6;UQCRQ;ID1;CDK1;ID3;SPRY2;RPS21;MEGF9	x	YY1	ChEA, ENCODE TF ChIP-seq, TF-LOF Expression from GEO	0.000930785	x
Transcriptional regulator	ChEA	GABP_19822575_ChIP-Seq_HepG2_Human	41/2639	3.68955e-09	5.04677e-08	-1.02736	17.2616	RRAD;PDCD5;DPY30;NCAPG;ZBTB8OS;ATP5I;HSPB11;C14ORF2;SEC61G;ATP5E;MED31;NUF2;PLK4;SREBF1;NDUFA6;RPS7;SPRY4;TPRKB;MRPS21;USMG5;ACYP1;TBCA;LSM5;DKK1;ZWINT;MYO1D;KIF18A;CENPH;CCNE2;SLCO4A1;ID2;NDUFAB1;ID1;TOMM7;SNRPE;RPS20;RPS21;PFDN5;STX1A;ITGB3BP;MAD2L1	x	YY2	TF-LOF Expression from GEO	5.12423e-09	x
Transcriptional regulator	ChEA	GABP_17652178_ChIP-ChIP_JURKAT_Human	24/1001	3.88018e-09	5.12451e-08	-2.76649	46.4401	RPS7;RPL31;RPL34;NDUFB3;TPRKB;MRPS21;USMG5;ZBTB8OS;CACYBP;RPS3A;LSM5;COX7C;RAD51AP1;RPS27;CENPH;SEC61G;MED31;SNRPE;RPS20;RPL26;PFDN5;CES2;RPL26L1;ITGB3BP	x	ZBTB33	ENCODE TF ChIP-seq	0.000130998	x
Transcriptional regulator	ChEA	PADI4_21655091_ChIP-ChIP_MCF7_Human	24/1037	7.51885e-09	9.59906e-08	-1.63254	26.3803	IVNS1ABP;EIF4A2;DNAJC19;ENY2;ZBTB8OS;CACYBP;COX7A2;HMMR;PTGS2;COX6C;MRPL13;DKK1;RPL9;ATP5L;THBS3;SLC7A4;RAD51AP1;RANBP3L;RAB30;UQCRQ;DDIT3;NUF2;CHAC2;SPC25	x	ZC3H11A	ENCODE TF ChIP-seq	0.00313716	x
Transcriptional regulator	ChEA	NR0B1_18358816_ChIP-ChIP_MESC_Mouse	31/1691	9.74789e-09	1.20434e-07	-1.63849	26.1047	HMMR;ATP5L;FGF5;SGOL1;SEC61G;ATP5E;PDPN;SLC16A6;MSC;RPL17;PDGFRB;ARL15;BDNF;SPRY4;COX6C;DUSP6;ADAM19;RAB30;FABP3;KIF18A;OAS2;SLCO4A1;DDIT3;ID2;BCL3;ID1;CKS2;ID3;SPRY2;TLR3;EPHA2	x	ZFP281	ChEA	3.52235e-05	x
Transcriptional regulator	ChEA	SMARCA4_23332759_ChIP-Seq_OLIGODENDROCYTES_Mouse	39/2522	1.05653e-08	1.26453e-07	-1.04849	16.6536	NNMT;PLXND1;LRRC17;STON2;HSPB11;ADAMTS5;ADAMTS1;LRRTM4;SEC61G;FAM198B;B3GALT1;CYP1B1;CHAC2;LBP;MSC;PLK4;IVNS1ABP;SERPIND1;NDUFA4;CACYBP;VRK1;RPS3A;ARHGAP28;COX6C;COMMD6;PLXDC1;DUSP6;DCLK1;ADAM19;MYO1D;IL1B;ID2;NDUFS5;NDUFS4;ANGPTL2;SPRY2;LRRN1;GEMIN6;TLR3	x	ZFP42	ChEA	0.0152377	x
Transcriptional regulator	ChEA	FOXO3_22982991_ChIP-Seq_MACROPHAGES_Mouse	34/2000	1.10528e-08	1.2828e-07	-1.05502	16.7422	ENY2;RPL34;LPCAT1;PTGS2;DDX60;RPL9;PTS;ATP5L;SGOL1;SEC61G;SLC16A6;RPL39;COA6;DNAJC19;SREBF1;NDUFA6;NDUFA4;TPRKB;USMG5;VRK1;LSM5;KIF18A;RPS27;OAS2;IRF1;CENPK;SNRPG;CKS2;TOMM7;SNRPE;RPL26;EEF1E1;RPS21;MAD2L1	x	ZFX	ChEA, TF-LOF Expression from GEO	4.14605e-07	x
Transcriptional regulator	ChEA	SALL4_22934838_ChIP-ChIP_CD34+_Human	28/1419	1.17477e-08	1.32335e-07	-1.78057	28.2006	ATP5I;PTGS2;MRPL13;MRPL32;ANAPC10;THBS3;FADS2;APOL6;CCL2;KCND2;SERPIND1;NDUFA4;ARL15;MMP1;RPL23;CACYBP;CDC6;PLXDC1;LSM3;CH25H;LSM6;IL1B;ID2;ID3;RPS20;RPL26;PHLDB2;MAD2L1	x	ZIC3	ChEA	0.0264695	x
Transcriptional regulator	ChEA	BRD4_25478319_ChIP-Seq_HGPS_Human	37/2326	1.28969e-08	1.41129e-07	-0.915166	14.4354	MIR155HG;TENM2;OXTR;PLXND1;STON2;PPL;LOXL1;RGS4;APOL6;CREB3L1;MAN1C1;CYP1B1;SLC15A3;RPL39;PDGFRB;IVNS1ABP;ITGA2;VTRNA1-2;RPS3A;MND1;CDC6;TBCA;DCLK1;ITPKB;RFX8;IL6;KIF18A;MIR221;IRF1;ID1;ID3;SPRY2;SNRPE;RPL22L1;RPL26;EEF1E1;ADA	x	ZMIZ1	ENCODE TF ChIP-seq	0.00313716	x
Transcriptional regulator	ChEA	YAP1_20516196_ChIP-Seq_MESC_Mouse	37/2329	1.33274e-08	1.41788e-07	-0.979892	15.4518	EIF4A2;OXTR;PPM1L;RASGRF2;RPL34;ATP2A3;COX7C;PITPNC1;CYP17A1;SEC61G;MAN1C1;PBK;CHAC2;DNAJC19;SREBF1;KCND2;RPS7;ARL15;MAMDC2;VRK1;TBCA;COX6C;DCLK1;EREG;MYO1D;ITPKB;CENPE;LSM6;P4HA2;DDIT3;ID2;NDUFAB1;NDUFS4;SPRY2;SNRPE;EEF1E1;MEGF9	x	ZNF143	ENCODE TF ChIP-seq	0.0210766	x
Transcriptional regulator	ChEA	TCFAP2C_20176728_ChIP-ChIP_TROPHOBLAST STEM CELLS_Mouse	40/2667	1.52665e-08	1.58029e-07	-1.13227	17.7319	PLXND1;PPM1L;RPL31;PDCD5;COX7A2;PITPNC1;ANAPC10;ATP5L;FGF5;FADS2;NT5E;PDPN;MAN1C1;SLC16A6;CYP1B1;PDGFRB;IVNS1ABP;SREBF1;ARL15;RPS3A;ARHGAP28;CDC6;LSM5;DUSP6;LSM3;ZWINT;ADAM19;LSM8;FABP3;LSM6;ID2;IRF1;ID1;CKS2;TMEM119;ID3;SPRY2;RPS21;EPHA2;HBEGF	x	ZNF148	TF-LOF Expression from GEO	0.0122136	x
Transcriptional regulator	ChEA	MYBL2_22936984_ChIP-ChIP_MESC_Mouse	36/2250	1.79489e-08	1.80906e-07	-1.60528	24.9224	EIF4A2;RPL31;RPL34;PDCD5;COX7A2;HMMR;PITPNC1;ANAPC10;ATP5L;SGOL1;NUF2;RPL39;IVNS1ABP;NDUFA6;BDNF;RPL23;MRPS21;ACSL5;ACYP1;HSPE1;PLXDC1;DKK1;INHBE;CENPE;KIF18A;CENPH;ID1;SNRPG;CKS2;SPRY2;GEMIN6;RPS21;RPS24;EPHA2;SPC25;HBEGF	x	ZNF217	ChEA, TF-LOF Expression from GEO	0.0187833	x
Transcriptional regulator	ChEA	JARID1A_20064375_ChIP-Seq_MESC_Mouse	35/2171	2.40941e-08	2.31219e-07	-1.04067	15.9014	COX17;NDUFB3;COX7A2;HMMR;MRPL13;RPL9;ANAPC10;MRPL32;THBS3;SEC61G;MED31;NUF2;DNAJC19;RPS7;RPL23;NDUFA1;MRPS21;USMG5;CACYBP;COX6C;COMMD6;LSM5;LSM3;RBX1;LSM8;UQCRQ;CENPK;NDUFS4;SNRPG;CKS2;TOMM7;RPS21;PFDN5;ITGB3BP;SNORA64	x	ZNF263	ENCODE TF ChIP-seq	0.0472296	x
Transcriptional regulator	ChEA	NANOG_18692474_ChIP-Seq_MESC_Mouse	43/3052	2.41482e-08	2.31219e-07	-1.00694	15.3859	EIF4A2;COX7B;NNMT;LY96;HMMR;PITPNC1;FGF5;FADS2;NT5E;SEC61G;PDPN;PBK;CYP1B1;SLC15A3;CTNNAL1;ARL15;RPL23;SPRY4;TPRKB;CACYBP;VRK1;RPS3A;ARHGAP28;ACYP1;DKK1;DUSP6;ADAM19;GPRC5B;FABP3;KIF18A;CCNE2;OAS2;SLCO4A1;ID2;IRF1;BCL3;ID1;ID3;SPRY2;RPS21;TLR3;MEGF9;EPHA2	x	ZNF274	ENCODE TF ChIP-seq	3.42296e-09	x
Transcriptional regulator	ChEA	STAT5_23275557_ChIP-Seq_MAMMARY-EPITHELIUM_Mouse	25/1197	2.57567e-08	2.40605e-07	-1.33785	20.389	SNORD15B;CEBPD;SNORD15A;ADAMTS5;DEPTOR;SEC61G;PBK;CCL2;CYP1B1;LBP;IVNS1ABP;MX2;ANKRD22;ARHGAP28;COX6C;GDF5;DCLK1;SLC7A4;PSMC6;ID2;IRF1;NDUFS4;EEF1E1;TLR3;ALDH9A1	x	ZNF384	ENCODE TF ChIP-seq	0.0010229	x
Transcriptional regulator	ChEA	HNF4A_19761587_ChIP-ChIP_CACO-2_Human	24/1126	3.43022e-08	3.12803e-07	-2.12949	31.8948	DNAJC19;NDUFA6;RPS7;RPL31;MX2;RPL34;NDUFB3;MMP3;SPRY4;RPS3A;HSPE1;DUSP6;RBX1;ATP5L;INHBE;RAD51AP1;APOL6;NDUFS5;DDIT3;ID1;TOMM7;SPRY2;SNRPE;ITGB3BP	x	ZZZ3	ENCODE TF ChIP-seq	7.20533e-06	x
Transcriptional regulator	ChEA	FOXP3_21729870_ChIP-Seq_TREG_Human	27/1404	3.64138e-08	3.22223e-07	-1.20047	17.9447	C11ORF74;ENY2;RPL34;PDCD5;NDUFB3;NCAPG;NDUFB1;NUF2;IVNS1ABP;RPS7;NDUFA4;TPRKB;COMMD6;COX6C;LSM5;ITPKB;CENPE;LSM6;OAS2;NDUFS4;CDK1;SNRPE;RPS20;RPL26;PFDN4;CES2;ITGB3BP	x
Transcriptional regulator	ChEA	RUNX2_24764292_ChIP-Seq_MC3T3_Mouse	33/2000	3.70178e-08	3.22223e-07	-0.931695	13.927	NNMT;CEBPD;LY96;STON2;PITPNC1;IFIT2;RAD51AP1;FADS2;FGF7;APOL6;ADAMTS1;PDPN;CYP1B1;PDGFRB;ARL15;CACYBP;ARHGAP28;LSM3;RBX1;CH25H;RFX8;ID2;IRF1;CKS2;TOMM7;TMEM119;ANGPTL2;ID3;RPS20;RPL26;SNORA65;PHLDB2;MEGF9	x
Transcriptional regulator	ChEA	E2F1_21310950_ChIP-Seq_MCF7_Human	24/1145	4.6496e-08	3.95732e-07	-1.65918	24.4605	CEBPD;COX17;SPRY4;CACYBP;VRK1;MND1;RPS3A;CDC6;MRPL13;ATP5L;ITPKB;LSM6;CENPH;SEC61G;SLC16A6;PBK;ID3;CYP1B1;SNRPE;RPS20;MNS1;EEF1E1;SERINC2;RPS24	x
Transcriptional regulator	ChEA	ZFX_18555785_ChIP-Seq_MESC_Mouse	44/3249	4.97958e-08	4.14605e-07	-0.854734	12.5611	EIF4A2;ENY2;PDCD5;COX7C;ATP5L;ATP5E;MED31;MAN1C1;CTNNAL1;PLK4;DNAJC19;SREBF1;NDUFA6;RPS7;NDUFA4;RPL23;TPRKB;USMG5;CACYBP;MND1;VRK1;TBCA;COX6C;GNG11;LSM3;ADAM19;LSM8;RPS27;LSM6;PSMC6;CCNE2;CENPH;UQCRQ;NDUFAB1;CKS2;RPS20;SNRPE;RPL22L1;RPL26;EEF1E1;RPS21;ADA;MAD2L1;HBEGF	x
Transcriptional regulator	ChEA	FLI1_20887958_ChIP-Seq_HPC-7_Mouse	33/2030	5.20872e-08	4.24455e-07	-0.897901	13.1744	EIF4A2;ENY2;RPL31;NDUFB3;ATP2A3;LY96;ZBTB8OS;PTGS2;SNORD15A;PTS;IFIT2;FADS2;SLC15A3;PLK4;NDUFA6;TPRKB;ARHGAP28;DUSP6;ZWINT;ITPKB;RPS27;DDIT3;IRF1;SNRPG;CKS2;ID3;GEMIN6;SNORA24;RPS21;PFDN5;STX1A;ALDH9A1;MAD2L1	x
Transcriptional regulator	ChEA	MYCN_18555785_ChIP-Seq_MESC_Mouse	35/2261	6.38278e-08	5.09293e-07	-1.11926	16.2184	EIF4A2;PPM1L;ZBTB8OS;MRPL13;RPL9;PITPNC1;ANAPC10;MRPL32;ATP5L;RAD51AP1;FADS2;SGOL1;NUF2;IVNS1ABP;CCDC18;USMG5;CACYBP;HSPE1;LSM3;INHBE;LSM8;RAB30;FABP3;CCNE2;P4HA2;DDIT3;NDUFAB1;SNRPG;CKS2;TOMM7;RPS20;CENPQ;RPS21;PFDN5;ITGB3BP	x
Transcriptional regulator	ChEA	EOMES_20176728_ChIP-ChIP_TROPHOBLAST STEM CELLS_Mouse	30/1744	6.75557e-08	5.28038e-07	-1.3809	19.9597	RPL31;COX7A2;PPL;ADAMTS5;MAN1C1;RPL39;CTNNAL1;IVNS1ABP;ARL15;CACYBP;ARHGAP28;ACYP1;CDC6;DUSP6;ZWINT;ADAM19;MYO1D;RAB30;GPRC5B;RPS27;ID2;IRF1;ID1;SNRPG;CKS2;SPRY2;EEF1E1;CENPQ;EPHA2;HBEGF	x
Transcriptional regulator	ChEA	ELK1_19687146_ChIP-ChIP_Hela_Human	21/916	7.88173e-08	5.87848e-07	-1.78619	25.6261	PLK4;EIF4A2;CCDC18;NDUFA4;RPL23;NDUFB3;COX17;TPRKB;MRPS21;COX7A2;PTGS2;GNG11;RPS27;NDUFS5;SEC61G;MED31;SNRPG;SNRPE;RPS20;RPL26L1;RPS24	x
Transcriptional regulator	ChEA	TAL1_20887958_ChIP-Seq_HPC-7_Mouse	33/2067	7.85952e-08	5.87848e-07	-0.884548	12.6904	EIF4A2;SNORA16A;ENY2;RPL31;COX17;NDUFB3;ATP2A3;UQCR11;FADS2;APOL6;RPL17;PDGFRB;IVNS1ABP;NDUFA6;RPS7;ARL15;HSPE1;DUSP6;RPS27;PSMC6;UQCRQ;SLCO4A1;SNORD104;DDIT3;SNRPG;CKS2;RPS20;GEMIN6;SNORA24;RPL26;SNORA65;RPS21;ALDH9A1	x
Transcriptional regulator	ChEA	RUNX2_22187159_ChIP-Seq_PCA_Human	45/3423	7.98122e-08	5.87848e-07	-0.489626	7.02456	CEBPD;LRRC17;LPCAT1;NDUFB1;LOXL1;ANAPC10;RGS4;RPSAP52;NT5E;LRRTM4;B3GALT1;NUF2;MAN1C1;CYP1B1;IVNS1ABP;CENPW;MX2;SPRY4;MND1;VRK1;COX6C;SVIP;DUSP6;LSM3;ZWINT;DCLK1;CH25H;TMEM156;CENPE;GPRC5B;RFX8;LSM6;MIR221;SLCO4A1;ID2;NDUFS5;NDUFS4;CKS2;ANGPTL2;SPRY2;RPL22L1;SERINC2;RPS24;TLR3;MAD2L1	x
Transcriptional regulator	ChEA	DCP1A_22483619_ChIP-Seq_HELA_Human	19/759	9.01809e-08	6.51684e-07	-1.54664	22.0299	C11ORF74;ENY2;NDUFA4;VTRNA1-2;USMG5;MRPL13;MRPL32;ATP5L;UQCRQ;C14ORF2;ID2;SEC61G;DDIT3;NUF2;PBK;CDK1;RPS20;RNU4ATAC;RPS24	x
Transcriptional regulator	ChEA	EP300_20729851_ChIP-Seq_FORBRAIN MIDBRAIN LIMB HEART_Mouse	33/2093	1.04282e-07	7.39632e-07	-1.77474	25.0542	EIF4A2;PLXND1;PDCD5;COX17;ATP1A2;PITPNC1;FADS2;PBK;SLC16A6;CTNNAL1;PDGFRB;IVNS1ABP;TGFB3;ARHGAP28;CDC6;GDF5;DUSP6;RBX1;ADAM19;RAB30;KIF18A;P4HA2;ID2;ID1;TMEM119;ANGPTL2;ID3;SPRY2;LRRN1;PHLDB2;SERINC2;RPS24;EPHA2	x
Transcriptional regulator	ChEA	FOXM1_26456572_ChIP-Seq_MCF7_Human	32/2000	1.19999e-07	8.35629e-07	-0.924206	12.9343	PLXND1;PPM1L;STON2;LOXL1;PITPNC1;C14ORF2;SEC61G;CREB3L1;FAM198B;NUF2;CYP1B1;IVNS1ABP;ITGA2;SPRY4;CACYBP;TBCA;LSM5;DKK1;DUSP6;LSM3;EREG;RFX8;LSM6;IL1B;ID1;NDUFS4;CDK1;SNRPE;RPL22L1;GEMIN6;STX1A;MEGF9	x
Transcriptional regulator	ChEA	SOX2_18358816_ChIP-ChIP_MESC_Mouse	19/785	1.49305e-07	1.02114e-06	-1.76191	24.3049	RPL31;NDUFB3;SPRY4;CACYBP;ARHGAP28;HMMR;PLXDC1;DKK1;ZWINT;ADAM19;KIF18A;ID1;PDPN;SLC16A6;PBK;SPRY2;MSC;TLR3;ITGB3BP	x
Transcriptional regulator	ChEA	SPI1_22790984_ChIP-Seq_ERYTHROLEUKEMIA_Mouse	31/1962	2.51025e-07	1.68671e-06	-0.691501	9.19194	ENY2;RRAD;RPL31;COX17;TNFAIP2;ATP2A3;LY96;PITPNC1;IFIT2;FADS2;RPL17;ARL15;RPL23;USMG5;CACYBP;VRK1;RPS3A;COMMD6;DUSP6;ITPKB;IL6;RPS27;ID1;NDUFS4;CKS2;ID3;SNRPE;GEMIN6;RPS21;PFDN5;MAD2L1	x
Transcriptional regulator	ChEA	MYC_19079543_ChIP-ChIP_MESC_Mouse	26/1458	2.74958e-07	1.81567e-06	-1.51529	20.0306	RPL31;ZBTB8OS;HMMR;RPL9;ATP5L;RANBP3L;ATP5E;RPL17;RPL39;IVNS1ABP;RPS7;RPL23;CACYBP;RPS3A;CDC6;COX6C;RAB30;LSM6;RPS27;CKS2;SNRPG;RPL26;EEF1E1;RPS21;RPS24;EPHA2	x
Transcriptional regulator	ChEA	TP63_22573176_ChIP-Seq_HFKS_Human	50/4229	3.37321e-07	2.18973e-06	-0.0774281	1.00902	CSF3;TNFAIP2;DPY30;PITPNC1;LOXL1;IFIT2;RPSAP52;CREB3L1;LBP;RPL39;RPS7;MMP1;MAMDC2;VRK1;SLC7A4;ITPKB;OAS2;SLCO4A1;IRF1;RBP1;PFDN4;PHLDB2;ITGB3BP;SNORA64;ATP1A2;ATP5I;PTGS2;ATP5L;PDPN;MED31;CTNNAL1;SNORD36B;CCDC18;SNORD36C;BDNF;TGFB3;ANKRD22;SPRY4;KIAA1161;UQCRHL;FABP3;LSM6;SNORA49;SNORD24;BCL3;ID1;SNORD21;RPS21;SERINC2;SNORD60	x
Transcriptional regulator	ChEA	TOP2B_26459242_ChIP-Seq_MCF7_Human	31/2000	3.76207e-07	2.32399e-06	-0.833811	10.8164	PDCD5;LRRC17;PPL;MRPL13;MRPL32;SGOL1;B3GALT1;CYP1B1;LBP;RNU4ATAC;DNAJC19;SREBF1;CENPW;KCND2;NDUFA4;ITGA2;VRK1;ARHGAP28;COX6C;LSM5;DKK1;EREG;MYO1D;RAB30;IL6;P4HA2;RPL22L1;GEMIN6;SNORA24;TLR3;MAD2L1	x
Transcriptional regulator	ChEA	GATA6_25053715_ChIP-Seq_YYC3_Human	31/2000	3.76207e-07	2.32399e-06	-0.789513	10.2417	SNORA16A;CSF3;SNORD1C;PDCD5;ZBTB8OS;STON2;CYP17A1;THBS3;CREB3L1;NUF2;SLC16A6;PLK4;IVNS1ABP;CCDC18;ITGA2;RPL23;CACYBP;ARHGAP28;ACYP1;TBCA;KIAA1161;HSPE1;PLXDC1;DKK1;RPS27;SNORD68;ID1;ID3;ADAM8;CES2;RPS24	x
Transcriptional regulator	ChEA	RXRA_24833708_ChIP-Seq_LIVER_Mouse	31/2000	3.76207e-07	2.32399e-06	-0.758201	9.83556	EIF4A2;CSF3;CEBPD;RPL31;TNFAIP2;LPCAT1;DPY30;COX7C;PPL;ADAMTS5;ADAMTS1;SLC16A6;SREBF1;NDUFA6;SERPIND1;TGFB3;MX2;TPRKB;MRPS21;COMMD6;PLXDC1;MFAP4;RFX8;CCNE2;IL1B;SNORD47;CFB;RPS24;SNORA64;EPHA2;HBEGF	x
Transcriptional regulator	ChEA	JUN_21703547_ChIP-Seq_K562_Human	27/1585	3.85036e-07	2.34077e-06	-1.32336	17.1574	CEBPD;NCAPG;COX7A2;PTGS2;MRPL32;FGF5;ADAMTS5;RANBP3L;NT5E;SGOL1;ADAMTS1;CCL2;CYP1B1;CHAC2;PDGFRB;SERPIND1;NDUFA4;ITGA2;RPS3A;ARHGAP28;IL6;KIF18A;ID2;NDUFS5;BCL3;TOMM7;ALDH9A1	x
Transcriptional regulator	ChEA	KLF4_18555785_ChIP-Seq_MESC_Mouse	35/2444	3.92061e-07	2.34624e-06	-0.909624	11.7912	EIF4A2;PDCD5;COX17;ATP2A3;PPL;THBS3;SGOL1;ATP5E;NUF2;MAN1C1;CYP1B1;CTNNAL1;IVNS1ABP;ARL15;ITGA2;RPL23;SPRY4;TPRKB;RPS3A;MND1;ARHGAP28;ACYP1;HSPE1;LSM3;FABP3;P4HA2;IRF1;CKS2;TOMM7;ANGPTL2;ID3;RPL22L1;CENPQ;ITGB3BP;SPC25	x
Transcriptional regulator	ChEA	DACH1_20351289_ChIP-Seq_MDA-MB-231_Human	28/1698	4.37149e-07	2.53679e-06	-0.940951	12.1238	EIF4A2;CSF3;PDCD5;DPY30;NDUFB1;ZBTB8OS;ATP5I;TXN;PTS;MRPL32;THBS3;FADS2;NT5E;SEC61G;ATP5E;SLC16A6;CYP1B1;RPS7;ARL15;HSPE1;GDF5;ZWINT;ID1;CKS2;RPS21;CES2;RPL26L1;EPHA2	x
Transcriptional regulator	ChEA	MITF_21258399_ChIP-Seq_MELANOMA_Human	60/5578	4.33627e-07	2.53679e-06	0.63355	-8.16304	EIF4A2;PLXND1;RASGRF2;TNFAIP2;STON2;PITPNC1;LOXL1;FADS2;SGOL1;SLC16A6;RNU4ATAC;SREBF1;RPL23;VTRNA1-1;CACYBP;DUSP6;RBX1;SLC7A4;ITPKB;GPRC5B;RAB30;OAS2;DKC1;SLCO4A1;DDIT3;SNORD104;SNORA28;CKS2;SNRPE;PHLDB2;ALDH9A1;HBEGF;COX7A2;TXN;PPL;ATP5E;MAN1C1;CTNNAL1;IVNS1ABP;NDUFA4;MX2;SPRY4;ARHGAP28;TBCA;LSM5;PLXDC1;DCLK1;MYO1D;FABP3;CENPH;ID2;NDUFAB1;ID1;SNORD83B;TOMM7;ID3;SPRY2;RPS21;RPS24;ADA	x
Transcriptional regulator	ChEA	CREB1_20920259_ChIP-Seq_GC1-SPG_Mouse	40/3057	5.26342e-07	3.00879e-06	-0.280879	3.57109	EIF4A2;ENY2;RASGRF2;RPL34;ATP2A3;RPL9;FADS2;ADAMTS5;SEC61G;CREB3L1;PLK4;SREBF1;NDUFA6;BDNF;RPL23;CACYBP;ARHGAP28;CDC6;HSPE1;PLXDC1;ZWINT;RBX1;EREG;CH25H;CENPE;KIF18A;RPS27;UQCRQ;P4HA2;DDIT3;IRF1;ID1;SNRPG;SNRPE;GEMIN6;RPL26;CENPQ;STX1A;CDKN3;EPHA2	x
Transcriptional regulator	ChEA	HOXB4_20404135_ChIP-ChIP_EML_Mouse	29/1824	5.56833e-07	3.13628e-06	-1.38708	17.5777	COX7B;CEBPD;PPM1L;NDUFB3;ZBTB8OS;COX7A2;HMMR;PITPNC1;IFIT2;ATP5L;SGOL1;RPL39;PLK4;IVNS1ABP;KCND2;NDUFA4;RPL23;MRPS21;ARHGAP28;CDC6;DUSP6;ZWINT;IL6;CCNE2;ID2;CKS2;RPL22L1;RPS21;MAD2L1	x
Transcriptional regulator	ChEA	SPI1_23547873_ChIP-Seq_NB4_Human	41/3198	6.24658e-07	3.38047e-06	-0.106949	1.34729	MIR155HG;ANAPC15;ATP2A3;LPCAT1;ZBTB8OS;RPL9;ANAPC10;IFIT2;FGF5;SGOL1;ATP5E;MAN1C1;COX14;SLC15A3;IVNS1ABP;SREBF1;C8ORF59;TEX30;MX2;ANKRD22;CMC2;ACSL5;RPS3A;COMMD6;LSM5;PLXDC1;DUSP6;TMEM156;RFX8;IL1B;TMEM119;CKS2;ANGPTL2;ID3;SPRY2;RPL22L1;RPL26;RPS21;PFDN5;CES2;MAD2L1	x
Transcriptional regulator	ChEA	TCF4_23295773_ChIP-Seq_U87_Human	46/3812	6.25048e-07	3.38047e-06	-0.094438	1.18968	RASGRF2;PDCD5;LRRC17;TNFAIP2;NCAPG;STON2;HMMR;SGOL1;LRRTM4;B3GALT1;DNAJC19;ARL15;NDUFA4;MAMDC2;SPRY4;MND1;VRK1;ARHGAP28;TBCA;LSM5;DKK1;PLXDC1;ZWINT;DCLK1;EREG;MYO1D;TMEM156;LSM8;GPRC5B;UQCRQ;IRF1;NDUFAB1;NDUFS4;TOMM7;TMEM119;SPRY2;SNRPE;LRRN1;SCN2A;XAF1;RPS21;PFDN5;STX1A;MEGF9;EPHA2;HBEGF	x
Transcriptional regulator	ChEA	CREM_20920259_ChIP-Seq_GC1-SPG_Mouse	61/5776	6.26667e-07	3.38047e-06	1.07369	-13.5259	EIF4A2;PLXND1;RPL31;RPL34;TNFAIP2;LPCAT1;DPY30;HSPB11;FADS2;SGOL1;SEC61G;CYP1B1;SREBF1;RPS7;RPL23;CACYBP;RPS3A;RBX1;ITPKB;CH25H;GPRC5B;CCNE2;DDIT3;SNRPG;CKS2;GEMIN6;RPL26;SNORA65;ITGB3BP;EPHA2;ENY2;CEBPD;PPM1L;NCAPG;COX7A2;RAD51AP1;MAN1C1;CTNNAL1;PLK4;IVNS1ABP;NDUFA6;ARHGAP28;CDC6;COX6C;HSPE1;ZWINT;MYO1D;CENPE;FABP3;KIF18A;RPS27;LSM6;UQCRQ;ID2;BCL3;ID1;RPS20;RPL22L1;CENPQ;RPS24;CDKN3	x
Transcriptional regulator	ChEA	NANOG_18358816_ChIP-ChIP_MESC_Mouse	23/1232	6.46572e-07	3.43941e-06	-1.38391	17.4099	EIF4A2;SPRY4;TPRKB;LY96;CACYBP;HMMR;DKK1;DUSP6;ADAM19;FGF5;SLCO4A1;OAS2;ID2;NDUFS5;SEC61G;ID1;BCL3;PDPN;CKS2;SPRY2;MSC;RPS21;ITGB3BP	x
Transcriptional regulator	ChEA	SMAD_19615063_ChIP-ChIP_ovarian surface epithelium_Human	8/124	7.98533e-07	4.18956e-06	-2.58906	32.0601	RGS4;ADAM19;IL6;APOL6;PLXND1;BDNF;IL1B;DKK1	x
Transcriptional regulator	ChEA	FOXP1_21924763_ChIP-Seq_HESC_Human	45/3724	8.15404e-07	4.22027e-06	0.265008	-3.27963	EIF4A2;OXTR;PPM1L;ATP1A2;ATP5I;PITPNC1;LOXL1;ANAPC10;THBS3;FADS2;SGOL1;DEPTOR;C14ORF2;ADAMTS1;MED31;NUF2;MSC;C8ORF59;NDUFA6;RPS7;RPS3A;MND1;HSPE1;KIAA1161;DKK1;GDF5;DUSP6;INHBE;SLC7A4;MYO1D;RAB30;IRF1;ID2;NDUFAB1;ID1;SNRPG;CKS2;ID3;SPRY2;RPS20;SNRPE;RPL26;RPS21;CFB;STX1A	x
Transcriptional regulator	ChEA	IRF1_21803131_ChIP-Seq_MONOCYTES_Human	12/345	8.73111e-07	4.45869e-06	-1.76493	21.7451	PDGFRB;APOL6;RARRES3;BDNF;SNORD44;ACSL5;SNORD78;STON2;SLC15A3;DDX60;TLR3;IFIT2	x
Transcriptional regulator	ChEA	JUN_26020271_ChIP-Seq_SMOOTH MUSCLE_Human	30/2000	1.13971e-06	5.52544e-06	-0.675061	8.17239	TNFAIP2;ATP2A3;LPCAT1;STON2;HMMR;PPL;ANAPC10;FGF7;NT5E;ADAMTS1;MSC;CTNNAL1;SERPIND1;MMP3;CACYBP;CDC6;DKK1;GNG11;UQCRHL;RBP1;ID1;SNORD83B;TOMM7;TMEM119;SNRPE;SNORA65;PHLDB2;SERINC2;STX1A;EPHA2	x
Transcriptional regulator	ChEA	NCOR1_26117541_ChIP-Seq_K562_Human	30/2000	1.13971e-06	5.52544e-06	-0.613803	7.43079	SNORD15B;SNORD1C;RPL34;ATP2A3;ZBTB8OS;UQCR11;PTGS2;PITPNC1;SGOL1;NUF2;RNU4ATAC;SREBF1;SERPIND1;MAMDC2;MND1;UQCRHL;LSM3;SLC7A4;P4HA2;DKC1;DDIT3;IRF1;BCL3;ID1;NDUFS4;ANGPTL2;SNORD60;STX1A;EPHA2;SPC25	x
Transcriptional regulator	ChEA	ELK3_25401928_ChIP-Seq_HUVEC_Human	30/2000	1.13971e-06	5.52544e-06	-0.573033	6.93722	CSF3;PLXND1;LOXL1;HSPB11;ATP5L;FADS2;IVNS1ABP;SREBF1;BDNF;LSM5;PLXDC1;GDF5;DUSP6;ADAM19;RFX8;GPRC5B;PSMC6;SNORD68;IRF1;NDUFS5;BCL3;ID1;ID3;SPRY2;XAF1;RPS21;PFDN5;SNORD60;STX1A;ALDH9A1	x
Transcriptional regulator	ChEA	NEUROD2_26341353_ChIP-Seq_CORTEX_Mouse	30/2000	1.13971e-06	5.52544e-06	-0.557859	6.75352	EIF4A2;SNORD1C;TNFAIP2;LPCAT1;UQCR11;PPL;PITPNC1;ADAMTS5;FGF7;ADAMTS1;PDPN;PBK;SLC16A6;SNORD53;LBP;RPS7;USMG5;CACYBP;MND1;ARHGAP28;CDC6;SLC7A4;FABP3;LSM6;RPL22L1;PHLDB2;CFB;SNORA64;EPHA2;SPC25	x
Transcriptional regulator	ChEA	NANOG_18347094_ChIP-ChIP_MESC_Mouse	29/1908	1.34853e-06	6.4561e-06	-0.993398	11.8716	EIF4A2;COX7B;LY96;HMMR;PITPNC1;ANAPC10;ATP5L;FGF5;SGOL1;SEC61G;PDPN;SLC16A6;ARL15;BDNF;SPRY4;ARHGAP28;DKK1;DUSP6;ADAM19;KIF18A;DDIT3;ID1;CKS2;TOMM7;SPRY2;RPS21;TLR3;STX1A;MEGF9	x
Transcriptional regulator	ChEA	CCND1_20090754_ChIP-ChIP_RETINA_Mouse	31/2137	1.47965e-06	6.99637e-06	-1.05734	12.5508	ZBTB8OS;HMMR;MRPL13;PITPNC1;ANAPC10;IFIT2;THBS3;ATP5L;RAD51AP1;MED31;SLC16A6;RPL39;IVNS1ABP;SREBF1;SPRY4;ACSL5;CACYBP;MND1;ACYP1;PLXDC1;DUSP6;LSM3;ZWINT;RAB30;UQCRQ;DDIT3;ID2;CKS2;ID3;SPRY2;SERINC2	x
Transcriptional regulator	ChEA	SFPI1_20887958_ChIP-Seq_HPC-7_Mouse	33/2369	1.57178e-06	7.34135e-06	-0.329832	3.89927	EIF4A2;CEBPD;PPM1L;RPL31;COX17;ATP2A3;LY96;ZBTB8OS;PTGS2;ANAPC10;HSPB11;FADS2;CCL2;SLC15A3;RPL17;IVNS1ABP;TPRKB;VRK1;DUSP6;RBX1;ITPKB;IL6;KIF18A;CCNE2;DDIT3;IRF1;CKS2;ANGPTL2;RPL22L1;RPS21;PFDN5;ALDH9A1;MAD2L1	x
Transcriptional regulator	ChEA	OLIG2_23332759_ChIP-Seq_OLIGODENDROCYTES_Mouse	30/2040	1.69012e-06	7.79897e-06	-0.692877	8.14928	NNMT;PLXND1;LRRC17;ADAMTS5;FGF7;LRRTM4;SEC61G;FAM198B;B3GALT1;CHAC2;LBP;MSC;IVNS1ABP;NDUFA4;ARHGAP28;DCLK1;ADAM19;MYO1D;RPS27;ID2;NDUFS5;CENPK;NDUFS4;SPRY2;GEMIN6;EEF1E1;CD24;ADA;MEGF9;SPC25	x
Transcriptional regulator	ChEA	RCOR3_21632747_ChIP-Seq_MESC_Mouse	37/2851	1.78948e-06	8.15918e-06	-0.091343	1.07021	STON2;PITPNC1;MRPL32;FGF5;RANBP3L;APOL6;CREB3L1;FAM198B;PDPN;MAN1C1;CCL2;LBP;NDUFA6;ARL15;SPRY4;VRK1;PLXDC1;RBX1;MYO1D;RFX8;GPRC5B;FABP3;LSM6;OAS2;ID2;BCL3;ID1;CDK1;ID3;SPRY2;SNRPE;SNORA24;RPS21;SERINC2;RPS24;STX1A;EPHA2	x
Transcriptional regulator	ChEA	ESR1_17901129_ChIP-ChIP_ liver_Mouse	13/444	1.95537e-06	8.80882e-06	-1.69108	19.6837	NNMT;SERPIND1;NDUFA4;SPRY4;TNFAIP2;ACSL5;ATP5L;CYP17A1;FADS2;NT5E;DDIT3;SLC16A6;LBP	x
Transcriptional regulator	ChEA	KDM5B_21448134_ChIP-Seq_MESC_Mouse	44/3724	1.97796e-06	8.80882e-06	0.293588	-3.41729	EIF4A2;RPL31;NCAPG;COX7A2;HMMR;PITPNC1;ANAPC10;RAD51AP1;FADS2;SGOL1;SEC61G;PDPN;PBK;SNORD53;CTNNAL1;PLK4;DNAJC19;IVNS1ABP;RPL23;MAMDC2;USMG5;CDC6;COX6C;PLXDC1;DUSP6;ZWINT;MFAP4;CENPE;KIF18A;PSMC6;CCNE2;UQCRQ;DKC1;P4HA2;IRF1;SNORD104;NDUFAB1;SNORA28;CENPK;SNRPG;CDK1;SNRPE;MNS1;EEF1E1	x
Transcriptional regulator	ChEA	GFI1B_20887958_ChIP-Seq_HPC-7_Mouse	28/1871	2.77434e-06	1.22135e-05	-0.532592	6.0252	EIF4A2;SNORA16A;CEBPD;RPL31;NDUFB3;ATP2A3;LY96;ZBTB8OS;PTGS2;ANAPC10;SLC15A3;IVNS1ABP;CCDC18;ARL15;MX2;HSPE1;DUSP6;ZWINT;ITPKB;IRF1;ID1;CKS2;ID3;GEMIN6;SNORA24;RPS21;STX1A;ALDH9A1	x
Transcriptional regulator	ChEA	BACH1_22875853_ChIP-PCR_HELA AND SCP4_Human	23/1352	2.98326e-06	1.29839e-05	-1.00104	11.2634	NNMT;CEBPD;C1R;RRAD;MMP1;MMP3;SPRY4;CACYBP;PTGS2;PPL;DUSP6;PITPNC1;ZWINT;MYO1D;GPRC5B;APOL6;CCNE2;IL1B;CYP1B1;ANGPTL2;ADAM8;ADA;TLR3	x
Transcriptional regulator	ChEA	SIN3B_21632747_ChIP-Seq_MESC_Mouse	48/4302	3.01982e-06	1.29954e-05	0.614785	-6.9169	ENY2;PDCD5;COX17;NDUFB3;ATP2A3;DPY30;STON2;PITPNC1;LOXL1;ANAPC10;SNORD15A;THBS3;ATP5L;FGF5;PDPN;PBK;CCL2;CENPW;BDNF;SPRY4;TPRKB;MRPS21;VRK1;COX6C;HSPE1;LSM5;GDF5;RBX1;MYO1D;ITPKB;FABP3;DDIT3;ID2;NDUFS5;CENPK;ID1;SNRPG;CKS2;CDK1;SNRPE;RPL22L1;GEMIN6;ADAM8;EEF1E1;RPS21;RPS24;ALDH9A1;EPHA2	x
Transcriptional regulator	ChEA	POU5F1_18347094_ChIP-ChIP_MESC_Mouse	30/2109	3.24738e-06	1.38194e-05	-0.758339	8.48539	EIF4A2;RASGRF2;NDUFB3;ATP2A3;PITPNC1;NT5E;SGOL1;PDPN;PBK;SLC16A6;PDGFRB;BDNF;SPRY4;ARHGAP28;DKK1;DUSP6;ZWINT;ADAM19;GPRC5B;FABP3;KIF18A;ID2;ID1;ID3;SPRY2;RPL22L1;RPS24;ITGB3BP;ALDH9A1;EPHA2	x
Transcriptional regulator	ChEA	GATA4_25053715_ChIP-Seq_YYC3_Human	29/2000	3.33349e-06	1.38775e-05	-0.502976	5.6259	LPCAT1;ZBTB8OS;HSPB11;CYP17A1;RANBP3L;NT5E;APOL6;CREB3L1;MED31;FAM198B;IVNS1ABP;SERPIND1;RARRES3;MMP1;ITGA2;MMP3;ACSL5;RPS3A;CDC6;KIAA1161;HSPE1;PLXDC1;DKK1;GNG11;DUSP6;UQCRHL;RPS27;ID1;SNRPE	x
Transcriptional regulator	ChEA	RARB_24833708_ChIP-Seq_LIVER_Mouse	29/2000	3.33349e-06	1.38775e-05	-0.451197	5.04674	EIF4A2;CSF3;CEBPD;RRAD;LPCAT1;COX7A2;COX7C;RGS4;FGF7;APOL6;SLC16A6;LBP;SREBF1;NDUFA6;SERPIND1;ARL15;MX2;ACSL5;CDC6;TBCA;RBX1;P4HA2;OAS2;MNS1;PFDN4;CFB;SNORA64;EPHA2;HBEGF	x
Transcriptional regulator	ChEA	NANOG_16153702_ChIP-ChIP_HESC_Human	26/1686	3.80688e-06	1.56778e-05	-1.7151	18.9746	RASGRF2;NDUFB3;LY96;PTGS2;RGS4;ADAMTS5;CCL2;CYP1B1;LBP;MSC;RPL17;MAMDC2;RPS3A;LSM5;DKK1;DUSP6;LSM3;RAB30;CCNE2;ID2;RBP1;ID1;CKS2;SNRPE;LRRN1;EEF1E1	x
Transcriptional regulator	ChEA	ELF5_23300383_ChIP-Seq_T47D_Human	20/1087	4.39053e-06	1.78891e-05	-1.08886	11.9026	C8ORF59;RPS7;PLXND1;ARL15;LPCAT1;HSPE1;COX7C;SVIP;LSM3;ITPKB;CENPH;C14ORF2;IRF1;CREB3L1;SEC61G;DDIT3;BCL3;RPS20;PFDN5;RPS24	x
Transcriptional regulator	ChEA	SMAD4_21741376_ChIP-Seq_HESC_Human	35/2738	4.85966e-06	1.95921e-05	-0.920255	9.97592	SNORD81;PITPNC1;FGF5;NUF2;MAN1C1;PBK;SLC16A6;SNORD78;CCL2;CYP1B1;IVNS1ABP;CCDC18;SERPIND1;TGFB3;MX2;SPRY4;ARHGAP28;TBCA;DUSP6;UQCRHL;ITPKB;SNORD28;ID2;ID1;SNORD44;CKS2;TOMM7;ID3;SPRY2;LRRN1;PFDN4;PHLDB2;CDKN3;MEGF9;EPHA2	x
Transcriptional regulator	ChEA	KLF4_19030024_ChIP-ChIP_MESC_Mouse	24/1502	5.11677e-06	2.0163e-05	-0.828237	8.95462	EIF4A2;SREBF1;COX7B;BDNF;ATP2A3;ZBTB8OS;DKK1;IFIT2;ITPKB;RAD51AP1;CCNE2;ATP5E;ID2;NDUFS4;NUF2;BCL3;TOMM7;SPRY2;RPS20;SLC15A3;CENPQ;RPL17;CTNNAL1;MEGF9	x
Transcriptional regulator	ChEA	SMAD2_18955504_ChIP-ChIP_HaCaT_Human	28/1936	5.21184e-06	2.0163e-05	-0.680367	7.3559	EIF4A2;STON2;TXN;PTS;FADS2;NT5E;CCL2;CTNNAL1;IVNS1ABP;SREBF1;SERPIND1;ITGA2;ACYP1;CDC6;KIAA1161;HSPE1;DUSP6;EREG;ADAM19;LSM8;ID1;ID3;SNRPE;PHLDB2;SERINC2;STX1A;EPHA2;HBEGF	x
Transcriptional regulator	ChEA	SMAD3_18955504_ChIP-ChIP_HaCaT_Human	28/1936	5.21184e-06	2.0163e-05	-0.669561	7.23907	EIF4A2;STON2;TXN;PTS;FADS2;NT5E;CCL2;CTNNAL1;IVNS1ABP;SREBF1;SERPIND1;ITGA2;ACYP1;CDC6;KIAA1161;HSPE1;DUSP6;EREG;ADAM19;LSM8;ID1;ID3;SNRPE;PHLDB2;SERINC2;STX1A;EPHA2;HBEGF	x
Transcriptional regulator	ChEA	SUZ12_18974828_ChIP-Seq_MESC_Mouse	28/1934	5.11414e-06	2.0163e-05	-0.596197	6.44588	OXTR;PLXND1;CEBPD;PPM1L;RRAD;RASGRF2;TNFAIP2;LOXL1;FGF5;ADAMTS5;NT5E;ADAMTS1;CREB3L1;CYP1B1;MSC;KCND2;BDNF;DKK1;SLC7A4;ITPKB;CH25H;GPRC5B;ID3;RPL22L1;LRRN1;PFDN4;MEGF9;SPC25	x
Transcriptional regulator	ChEA	RUNX1_21571218_ChIP-Seq_MEGAKARYOCYTES_Human	53/5071	5.55637e-06	2.12809e-05	1.29117	-13.89	RPL31;STON2;PITPNC1;LOXL1;FGF5;SGOL1;NUF2;CYP1B1;LBP;RNU4ATAC;RPS7;RPL23;ACSL5;USMG5;RPS3A;VRK1;DUSP6;RBX1;IRF1;NDUFS4;CKS2;ADAM8;MNS1;CES2;ALDH9A1;EPHA2;HBEGF;ENY2;CEBPD;NDUFB1;MRPL13;PTS;RAD51AP1;ATP5E;MAN1C1;CCL2;IVNS1ABP;SPRY4;ARHGAP28;CDC6;COX6C;SVIP;DCLK1;MYO1D;KIF18A;SNORD68;ID2;BCL3;SNORD83B;ID3;RPL22L1;CENPQ;SERINC2	x
Transcriptional regulator	ChEA	PRDM14_21183938_ChIP-Seq_MESC_Mouse	28/1944	5.62001e-06	2.13115e-05	-0.331446	3.56512	TNFAIP2;LY96;STON2;PITPNC1;ANAPC10;NT5E;PDPN;CHAC2;RPL39;PDGFRB;KCND2;ARL15;BDNF;SPRY4;RPS3A;TBCA;PLXDC1;DUSP6;ADAM19;ITPKB;GPRC5B;FABP3;BCL3;ID3;SPRY2;RPS21;MAD2L1;EPHA2	x
Transcriptional regulator	ChEA	ELK1_22589737_ChIP-Seq_MCF10A_Human	18/928	6.65832e-06	2.50013e-05	-1.04001	11.0206	RPL34;LRRC17;TPRKB;MRPS21;ZBTB8OS;CACYBP;COX7A2;PTGS2;PPL;RGS4;LSM8;SLCO4A1;NDUFS5;SNRPG;ANGPTL2;SNRPE;CHAC2;RPL26	x
Transcriptional regulator	ChEA	STAT3_23295773_ChIP-Seq_U87_Human	38/3165	7.61563e-06	2.83183e-05	0.192812	-2.01913	PPM1L;NCAPG;PITPNC1;RAD51AP1;NT5E;LRRTM4;PDPN;MAN1C1;LBP;CTNNAL1;KCND2;ARL15;BDNF;ITGA2;MAMDC2;VRK1;ZWINT;DCLK1;MYO1D;ITPKB;IL6;KIF18A;LSM6;CENPH;OAS2;IL1B;ID2;CENPK;NDUFS4;TOMM7;TMEM119;MNS1;EEF1E1;PFDN4;XAF1;ADA;MEGF9;SPC25	x
Transcriptional regulator	ChEA	TP53_22573176_ChIP-Seq_HFKS_Human	22/1348	9.31277e-06	3.42961e-05	-0.732469	7.53013	PDGFRB;CENPW;NNMT;ARL15;NDUFB1;HSPE1;RPL9;CYP17A1;ADAMTS5;SNORD28;FGF7;SNORD29;RPS27;SNORD26;SNORA28;SLC16A6;SNORA65;SCN2A;RNU4ATAC;RPL26L1;ADA;TLR3	x
Transcriptional regulator	ChEA	RARA_24833708_ChIP-Seq_LIVER_Mouse	28/2000	9.40451e-06	3.43041e-05	-0.299729	3.08129	CSF3;CEBPD;RRAD;RPL31;SNORD1C;TNFAIP2;DPY30;COX7C;PPL;PITPNC1;FGF7;ADAMTS1;B3GALT1;LBP;SREBF1;NDUFA6;TGFB3;MX2;MAMDC2;CDC6;PLXDC1;CH25H;IL1B;RPL22L1;GEMIN6;PHLDB2;CFB;EPHA2	x
Transcriptional regulator	ChEA	ZFP281_18757296_ChIP-ChIP_E14_Mouse	28/2004	9.74854e-06	3.52235e-05	-0.739444	7.58211	EIF4A2;PTGS2;PITPNC1;THBS3;FADS2;ADAMTS1;PDPN;SLC16A6;MSC;BDNF;ACSL5;GDF5;DUSP6;RBX1;ADAM19;RAB30;FABP3;CCNE2;DDIT3;ID2;IRF1;NDUFAB1;BCL3;RBP1;ID3;SPRY2;STX1A;EPHA2	x
Transcriptional regulator	ChEA	STAT3_24763339_ChIP-Seq_IMN-ESCS_Mouse	26/1788	1.05042e-05	3.74669e-05	-0.344353	3.50967	PITPNC1;FGF7;APOL6;CREB3L1;MAN1C1;PBK;CTNNAL1;ARL15;NDUFA4;MAMDC2;SPRY4;ACSL5;TBCA;SVIP;RBX1;LSM6;P4HA2;ID2;CDK1;ID3;SPRY2;LRRN1;GEMIN6;EEF1E1;CDKN3;MEGF9	x
Transcriptional regulator	ChEA	RBPJ_21746931_ChIP-Seq_IB4-LCL_Human	28/2013	1.05651e-05	3.74669e-05	-0.331794	3.38166	SNORD80;SNORD81;PLXND1;RRAD;LPCAT1;UQCR11;LOXL1;ATP5L;RGS4;SNORD57;SNORD78;CTNNAL1;RPS7;TGFB3;MX2;SNORD42B;SNORD105;SLC7A4;FABP3;IRF1;SNORD47;SNORD44;SNORD83B;ANGPTL2;SNRPE;SCN2A;SERINC2;ALDH9A1	x
Transcriptional regulator	ChEA	MTF2_20144788_ChIP-Seq_MESC_Mouse	36/2981	1.20065e-05	4.21878e-05	0.158401	-1.59563	OXTR;PLXND1;CEBPD;PPM1L;RRAD;RASGRF2;TNFAIP2;ATP2A3;PPL;LOXL1;FGF5;ADAMTS5;NT5E;ADAMTS1;MAN1C1;CYP1B1;MSC;PDGFRB;KCND2;BDNF;SPRY4;DKK1;GNG11;DCLK1;EREG;ITPKB;CH25H;GPRC5B;P4HA2;ID2;ID3;LRRN1;PFDN4;PHLDB2;SERINC2;HBEGF	x
Transcriptional regulator	ChEA	E2F4_21247883_ChIP-Seq_LYMPHOBLASTOID_Human	36/2998	1.35443e-05	4.71589e-05	0.164091	-1.63467	SNORA16A;ATP2A3;NDUFB1;ZBTB8OS;PTGS2;PTS;HSPB11;RAD51AP1;FADS2;C14ORF2;NUF2;SLC15A3;IVNS1ABP;CCDC18;TGFB3;SNORD42B;MRPS21;CACYBP;VRK1;ACYP1;ZWINT;ITPKB;CH25H;SNORD28;KIF18A;SNORD26;SNORD46;SNORD68;ID3;ADAM8;RPL26;MNS1;SNORD60;ITGB3BP;CDKN3;SNORA64	x
Transcriptional regulator	ChEA	SOX17_20123909_ChIP-Seq_XEN_Mouse	27/1947	1.61416e-05	5.56957e-05	-0.611433	5.98935	COX7B;PPM1L;RPL31;LY96;COX7A2;PPL;RGS4;FGF7;MED31;PDPN;SREBF1;NDUFA6;USMG5;VRK1;CDC6;LSM3;ADAM19;RAB30;IL6;RPS27;P4HA2;ID1;NDUFS4;RPS20;PHLDB2;TLR3;ITGB3BP	x
Transcriptional regulator	ChEA	GRHL2_25758223_ChIP-Seq_PLACENTA_Mouse	18/1000	1.77181e-05	6.05896e-05	-0.887471	8.61857	PLK4;C8ORF59;CEBPD;PDCD5;MMP3;TXN;SNORD116-1;PPL;LOXL1;ZWINT;CENPE;LRRTM4;NDUFS5;SLC16A6;LRRN1;SLC15A3;CDKN3;MEGF9	x
Transcriptional regulator	ChEA	SALL4_18804426_ChIP-ChIP_XEN_Mouse	18/1005	1.88969e-05	6.40488e-05	-1.19809	11.5686	IVNS1ABP;SREBF1;RPL31;ACSL5;ARHGAP28;CDC6;HSPE1;ADAM19;RGS4;LSM8;IL6;RAB30;FGF7;P4HA2;ID3;SPRY2;RPS20;PHLDB2	x
Transcriptional regulator	ChEA	TP53_18474530_ChIP-ChIP_U2OS_Human	16/827	2.24323e-05	7.53648e-05	-0.981781	9.32021	NNMT;RRAD;RARRES3;MAMDC2;DKK1;CENPE;FADS2;RANBP3L;IL1B;ID2;ID3;SNORD53;CHAC2;SCN2A;TLR3;EPHA2	x
Transcriptional regulator	ChEA	TCFCP2L1_18555785_ChIP-Seq_MESC_Mouse	27/1987	2.28802e-05	7.6201e-05	-0.43752	4.14863	ENY2;LY96;ANAPC10;RAD51AP1;RANBP3L;NUF2;CYP1B1;CTNNAL1;IVNS1ABP;ARL15;MND1;HSPE1;DUSP6;FABP3;RPS27;CCNE2;UQCRQ;SLCO4A1;IRF1;CENPK;TOMM7;TMEM119;ANGPTL2;ID3;SPRY2;STX1A;MAD2L1	x
Transcriptional regulator	ChEA	SMAD4_19686287_ChIP-ChIP_HaCaT_Human	11/405	2.3672e-05	7.81583e-05	-1.31408	12.4269	IVNS1ABP;SREBF1;ITGA2;ID1;ID3;RPL22L1;SNRPE;CDC6;STON2;MNS1;LSM5	x
Transcriptional regulator	ChEA	WT1_25993318_ChIP-Seq_PODOCYTE_Human	39/3464	2.41015e-05	7.88962e-05	0.564932	-5.33713	OXTR;PDCD5;LY96;PITPNC1;LOXL1;FADS2;ADAMTS1;B3GALT1;MAN1C1;CYP1B1;CTNNAL1;PDGFRB;CENPW;ARL15;BDNF;SPRY4;ARHGAP28;CDC6;SVIP;PLXDC1;DUSP6;ZWINT;RBX1;MYO1D;RAB30;RFX8;DKC1;SLCO4A1;SNORD104;BCL3;ID1;TMEM119;SPRY2;RPS20;MNS1;EEF1E1;RPS24;MEGF9;EPHA2	x
Transcriptional regulator	ChEA	SRY_25088423_ChIP-ChIP_EMBRYONIC GONADS_Mouse	36/3083	2.43239e-05	7.89495e-05	0.658929	-6.2247	CSF3;RPL34;ATP2A3;COX7A2;COX7C;LOXL1;THBS3;FADS2;ADAMTS5;NT5E;SEC61G;PDPN;CYP1B1;SLC15A3;PDGFRB;KCND2;SPRY4;MND1;GDF5;PLXDC1;DUSP6;INHBE;SLC7A4;MYO1D;RAB30;PSMC6;OAS2;SLCO4A1;P4HA2;IRF1;RBP1;TOMM7;TMEM119;PFDN5;TLR3;ADA	x
Transcriptional regulator	ChEA	BCL6_25482012_ChIP-Seq_CML-JURL-MK1_Human	27/2000	2.5567e-05	8.16012e-05	-0.194259	1.82869	PLXND1;C1R;LRRC17;TNFAIP2;UQCR11;COX7C;PPL;CYP17A1;SEC61G;PBK;ARL15;SPRY4;MND1;KIAA1161;LSM5;PLXDC1;UQCRHL;RFX8;IRF1;NDUFS5;RBP1;ID1;TOMM7;ANGPTL2;CD24;EPHA2;HBEGF	x
Transcriptional regulator	ChEA	HOXB7_26014856_ChIP-Seq_BT474_Human	27/2000	2.5567e-05	8.16012e-05	-0.180753	1.70155	EIF4A2;CSF3;ATP5EP2;RPL31;PDCD5;TNFAIP2;ZBTB8OS;ATP1A2;RPL9;NUF2;PBK;SLC16A6;CYP1B1;MSC;SLC15A3;TGFB3;SPRY4;CACYBP;ARHGAP28;KIAA1161;PLXDC1;ZWINT;TMEM156;NDUFAB1;BCL3;ID1;CD24	x
Transcriptional regulator	ChEA	KLF4_18358816_ChIP-ChIP_MESC_Mouse	24/1700	3.69265e-05	0.000116883	-0.611621	5.53782	EIF4A2;PPM1L;ARL15;BDNF;RPL31;RPL23;SPRY4;ATP2A3;ARHGAP28;PPL;MRPL13;DUSP6;ZWINT;ADAM19;SGOL1;CENPH;OAS2;SLCO4A1;ID2;BCL3;SPRY2;ADA;ITGB3BP;EPHA2	x
Transcriptional regulator	ChEA	POU3F2_20337985_ChIP-ChIP_501MEL_Human	24/1702	3.76042e-05	0.000118052	-0.629619	5.69452	KCND2;ARL15;RPL31;COX17;NCAPG;MND1;STON2;TXN;PTGS2;DKK1;EREG;CH25H;TMEM156;FGF7;IL6;PSMC6;LSM6;CCNE2;ADAMTS1;LRRTM4;CKS2;EEF1E1;ITGB3BP;MAD2L1	x
Transcriptional regulator	ChEA	AR_22383394_ChIP-Seq_PROSTATE CANCER_Human	25/1857	5.38795e-05	0.000167771	-0.225633	1.96141	NNMT;PPM1L;LRRC17;TNFAIP2;STON2;DDX60;PITPNC1;MRPL32;RANBP3L;RPSAP52;FGF7;LRRTM4;CREB3L1;CCDC18;SPRY4;SVIP;LSM3;MYO1D;CENPE;OAS2;SPRY2;RPL22L1;PHLDB2;TLR3;ITGB3BP	x
Transcriptional regulator	ChEA	MYCN_21190229_ChIP-Seq_SHEP-21N_Human	10/373	6.16268e-05	0.000190347	-1.66777	14.2872	RAD51AP1;IVNS1ABP;NDUFA4;COX17;CDC6;PFDN4;MRPL13;LSM3;ITGB3BP;MAD2L1	x
Transcriptional regulator	ChEA	POU5F1_16153702_ChIP-ChIP_HESC_Human	13/622	6.21236e-05	0.000190347	-1.42579	12.2143	C1R;RASGRF2;LY96;RPS3A;DKK1;MRPL13;DUSP6;NT5E;ID2;CCL2;LRRN1;LBP;MSC	x
Transcriptional regulator	ChEA	SUZ12_18692474_ChIP-Seq_MESC_Mouse	25/1909	8.28413e-05	0.000251811	-0.376067	3.1164	OXTR;PLXND1;PPM1L;RRAD;RASGRF2;TNFAIP2;ATP2A3;PTGS2;PPL;FGF5;ADAMTS5;NT5E;ADAMTS1;CYP1B1;MSC;KCND2;BDNF;DKK1;ITPKB;CH25H;ID1;ID3;PFDN4;PHLDB2;SERINC2	x
Transcriptional regulator	ChEA	EKLF_21900194_ChIP-Seq_ERYTHROCYTE_Mouse	19/1239	8.59216e-05	0.000259118	-0.321425	2.6544	NDUFA4;NDUFB3;ACSL5;USMG5;STON2;TBCA;LSM5;MRPL13;MYO1D;LSM6;NDUFAB1;SNRPG;TOMM7;SNRPE;CHAC2;MNS1;PFDN5;RPS24;ALDH9A1	x
Transcriptional regulator	ChEA	RARG_19884340_ChIP-ChIP_MEF_Mouse	10/390	8.81398e-05	0.000261686	-1.27776	10.5394	RAB30;PPM1L;NDUFA4;TGFB3;DDIT3;PPL;DUSP6;LOXL1;PITPNC1;EREG	x
Transcriptional regulator	ChEA	SUZ12_20075857_ChIP-Seq_MESC_Mouse	44/4356	8.8113e-05	0.000261686	1.29493	-10.6811	OXTR;CEBPD;PLXND1;PPM1L;RRAD;RASGRF2;TNFAIP2;ATP2A3;PTGS2;PPL;LOXL1;FGF5;ADAMTS5;NT5E;ADAMTS1;CREB3L1;MAN1C1;CYP1B1;MSC;KCND2;BDNF;ITGA2;SPRY4;DKK1;GDF5;GNG11;DUSP6;DCLK1;EREG;SLC7A4;ITPKB;CH25H;GPRC5B;P4HA2;ID2;RBP1;ID3;LRRN1;PFDN4;PHLDB2;SERINC2;ADA;MEGF9;HBEGF	x
Transcriptional regulator	ChEA	EOMES_21245162_ChIP-Seq_HESC_Human	16/932	8.92128e-05	0.000262835	-0.618597	5.09971	BDNF;TNFAIP2;USMG5;DKK1;PPL;DUSP6;HSPB11;DCLK1;LOXL1;PITPNC1;MYO1D;FADS2;MFAP4;P4HA2;CCL2;EPHA2	x
Transcriptional regulator	ChEA	SOX2_21211035_ChIP-Seq_LN229_Gbm	37/3420	9.00121e-05	0.000263165	0.173138	-1.42713	ENY2;CEBPD;RPL34;RASGRF2;NDUFB1;STON2;ANAPC10;THBS3;FGF5;ADAMTS5;LRRTM4;SEC61G;NUF2;RPL39;IVNS1ABP;KCND2;NDUFA4;MAMDC2;SPRY4;ACSL5;MND1;VRK1;ACYP1;GNG11;LSM3;ZWINT;MYO1D;IL6;LSM6;DKC1;SLCO4A1;ID2;NDUFS5;NDUFS4;SPRY2;LRRN1;RPS24	x
Transcriptional regulator	ChEA	CTBP1_25329375_ChIP-Seq_LNCAP_Human	18/1145	9.74651e-05	0.000282797	-0.539309	4.40658	NNMT;NDUFA4;ARL15;VRK1;COX6C;LSM5;MRPL13;COX7C;SVIP;ZWINT;RBX1;ADAMTS5;FGF7;LSM6;C14ORF2;SEC61G;NUF2;MAD2L1	x
Transcriptional regulator	ChEA	TP53_23651856_ChIP-Seq_MEF_Mouse	35/3193	0.000110536	0.00031831	0.650752	-5.24017	ENY2;PPM1L;RPL31;LRRC17;DPY30;HMMR;IFIT2;NUF2;MAN1C1;CTNNAL1;KCND2;RPS7;ARL15;BDNF;ANKRD22;CACYBP;ARHGAP28;TBCA;CDC6;DCLK1;ADAM19;SLC7A4;MYO1D;MFAP4;NDUFAB1;BCL3;ANGPTL2;ADAM8;PFDN4;XAF1;PHLDB2;PFDN5;MEGF9;EPHA2;SPC25	x
Transcriptional regulator	ChEA	SOX9_24532713_ChIP-Seq_HFSC_Mouse	20/1384	0.000122892	0.000351251	-0.173763	1.38211	EIF4A2;OXTR;TENM2;RPS7;ARL15;ITGA2;RPL23;ATP2A3;PLXDC1;PPL;DUSP6;HSPB11;ITPKB;UQCRQ;SLCO4A1;ID2;IRF1;FAM198B;NDUFS4;EPHA2	x
Transcriptional regulator	ChEA	PDX1_19855005_ChIP-ChIP_MIN6_Mouse	13/669	0.000126177	0.000357968	-1.09419	8.68249	ENY2;MX2;TPRKB;USMG5;CACYBP;MRPL32;ZWINT;RAB30;UQCRQ;ID2;SEC61G;MED31;TOMM7	x
Transcriptional regulator	ChEA	NKX2-5_21415370_ChIP-Seq_HL-1_Mouse	21/1507	0.000136256	0.00038372	-0.882736	6.94325	SREBF1;NDUFA4;RPL31;TGFB3;LRRC17;TPRKB;ACYP1;PPL;PITPNC1;IL6;RAB30;NT5E;SGOL1;ADAMTS1;DDIT3;NDUFAB1;MAN1C1;SNRPE;PHLDB2;RPS21;ALDH9A1	x
Transcriptional regulator	ChEA	TCF3_18347094_ChIP-ChIP_MESC_Mouse	27/2221	0.000143589	0.000401419	-0.245641	1.92104	EIF4A2;ZBTB8OS;PITPNC1;FGF5;RAD51AP1;NT5E;SEC61G;PDPN;SLC16A6;PDGFRB;BDNF;SPRY4;ARHGAP28;DKK1;DUSP6;ADAM19;RAB30;FABP3;KIF18A;OAS2;DDIT3;ID1;ID3;SPRY2;PHLDB2;MEGF9;EPHA2	x
Transcriptional regulator	ChEA	GATA1_21571218_ChIP-Seq_MEGAKARYOCYTES_Human	30/2601	0.000150639	0.000418077	0.309911	-2.41106	SNORD15B;PPM1L;LRRC17;ATP2A3;COX7A2;STON2;PTGS2;COX7C;PITPNC1;IFIT2;FGF5;FADS2;LBP;ARL15;ACSL5;CACYBP;KIAA1161;DKK1;DCLK1;EREG;MYO1D;ITPKB;RAB30;PSMC6;P4HA2;ID2;SNORA28;ID1;CKS2;ID3	x
Transcriptional regulator	ChEA	FOXM1_23109430_ChIP-Seq_U2OS_Human	8/267	0.000161312	0.000444477	-1.26176	9.73901	KIF18A;SGOL1;NUF2;CDK1;HMMR;LSM5;CDKN3;SPC25	x
Transcriptional regulator	ChEA	FOXA1_25329375_ChIP-Seq_VCAP_Human	25/2000	0.00016837	0.000457346	-0.033381	0.256702	C11ORF74;SNORD81;RPL31;LRRC17;PDPN;MSC;RPL17;RPS7;RPL23;ANKRD22;TPRKB;NDUFA1;CACYBP;MND1;DUSP6;UQCRHL;RBX1;SLC7A4;ITPKB;CENPE;RAB30;RFX8;UQCRQ;PHLDB2;ADA	x
Transcriptional regulator	ChEA	JUND_26020271_ChIP-Seq_SMOOTH MUSCLE_Human	25/2000	0.00016837	0.000457346	0.0265392	-0.204088	PLXND1;LPCAT1;NDUFB1;STON2;PPL;FGF7;ADAMTS1;MSC;CTNNAL1;PDGFRB;MMP3;CACYBP;DKK1;UQCRHL;CENPE;RBP1;ID1;SNORD83B;TMEM119;ANGPTL2;PFDN4;PHLDB2;SERINC2;STX1A;EPHA2	x
Transcriptional regulator	ChEA	SOX9_25088423_ChIP-ChIP_EMBRYONIC GONADS_Mouse	24/1903	0.000200317	0.000540291	0.228827	-1.72156	PDGFRB;KCND2;RRAD;MAMDC2;NDUFB3;TNFAIP2;MND1;PLXDC1;DUSP6;THBS3;RBX1;MFAP4;NT5E;GPRC5B;CENPH;P4HA2;ATP5E;ID2;RBP1;ID1;NDUFS4;TMEM119;CYP1B1;LBP	x
Transcriptional regulator	ChEA	CTCF_18555785_ChIP-Seq_MESC_Mouse	21/1568	0.000230984	0.00061865	-0.39232	2.89845	NNMT;NDUFA6;CEBPD;ATP2A3;CACYBP;RPS3A;MND1;PPL;GDF5;PTS;INHBE;MYO1D;PSMC6;NDUFAB1;NUF2;SLC16A6;CYP1B1;SNRPE;RPS20;RPL26;PFDN4	x
Transcriptional regulator	ChEA	TCF3_18692474_ChIP-Seq_MESC_Mouse	19/1351	0.000253614	0.00066989	-0.576294	4.21178	EIF4A2;ARL15;CACYBP;VRK1;DKK1;DUSP6;ADAM19;FGF5;GPRC5B;NT5E;KIF18A;ID1;PDPN;PBK;ID3;SPRY2;RPL17;HBEGF;MEGF9	x
Transcriptional regulator	ChEA	TRIM28_19339689_ChIP-ChIP_MESC_Mouse	33/3072	0.000253023	0.00066989	0.110661	-0.808752	EIF4A2;PLXND1;PPM1L;RRAD;ATP2A3;PPL;ANAPC10;THBS3;SGOL1;CYP1B1;MSC;RPL17;CTNNAL1;SREBF1;NDUFA6;TPRKB;CACYBP;HSPE1;PLXDC1;DUSP6;ADAM19;IL6;LSM6;CCNE2;ID2;NDUFAB1;SPRY2;SNRPE;RPS20;PHLDB2;RPS24;ADA;MEGF9	x
Transcriptional regulator	ChEA	EED_16625203_ChIP-ChIP_MESC_Mouse	14/830	0.000291195	0.000763888	-0.941334	6.75604	KCND2;PPM1L;RASGRF2;DKK1;LOXL1;FGF5;CH25H;ADAMTS5;NT5E;ADAMTS1;ID3;CYP1B1;LRRN1;PFDN4	x
Transcriptional regulator	ChEA	AR_21909140_ChIP-Seq_LNCAP _Human	8/298	0.00033106	0.000862558	-1.17978	8.32403	MYO1D;PSMC6;NNMT;CCNE2;RPS7;PBK;MND1;ZWINT	x
Transcriptional regulator	ChEA	SUZ12_16625203_ChIP-ChIP_MESC_Mouse	18/1270	0.000336156	0.000869918	-0.702347	4.94952	KCND2;PPM1L;BDNF;RASGRF2;TNFAIP2;CDC6;DKK1;FGF5;CH25H;ADAMTS5;GPRC5B;NT5E;ADAMTS1;MAN1C1;ID3;CYP1B1;LRRN1;PFDN4	x
Transcriptional regulator	ChEA	SALL4_18804426ESC_ChIP-ChIP_MESC_Mouse	16/1062	0.000375198	0.000964435	-0.792336	5.50195	EIF4A2;PPM1L;BDNF;RPL23;ACYP1;DKK1;DUSP6;ZWINT;FADS2;KIF18A;CCNE2;ID2;CREB3L1;PDPN;SLC16A6;SPRY2	x
Transcriptional regulator	ChEA	STAT3_18555785_ChIP-Seq_MESC_Mouse	24/1997	0.000398468	0.00101742	0.284522	-1.9605	IVNS1ABP;DNAJC19;PPM1L;TGFB3;SPRY4;ATP2A3;ZBTB8OS;CDC6;TBCA;COX6C;DDX60;COX7C;DUSP6;PITPNC1;ZWINT;RBX1;GPRC5B;LSM6;SEC61G;ID2;NDUFS4;SERINC2;RPS24;EPHA2	x
Transcriptional regulator	ChEA	BCL3_23251550_ChIP-Seq_MUSCLE_Mouse	14/858	0.000402744	0.0010187	-0.380793	2.62337	ARL15;USMG5;MND1;UQCR11;SGOL1;SNORD104;SNORD47;ID3;SPRY2;RPL22L1;SNORA24;RPL17;RPS21;CDKN3	x
Transcriptional regulator	ChEA	OLIG2_26023283_ChIP-Seq_AINV15_Mouse	24/2000	0.000406947	0.0010187	0.246148	-1.69577	SNORD15B;ARL15;RRAD;BDNF;SPRY4;ARHGAP28;PPL;DUSP6;PITPNC1;EREG;MFAP4;RAB30;SLCO4A1;SNORD104;ID2;RBP1;ID1;CKS2;ID3;CYP1B1;MNS1;SNORA65;RPS21;PHLDB2	x
Transcriptional regulator	ChEA	FOXA1_25552417_ChIP-Seq_VCAP_Human	24/2000	0.000406947	0.0010187	0.261078	-1.79863	DNAJC19;C8ORF59;NDUFA6;CEBPD;RARRES3;COX17;ARHGAP28;STON2;DUSP6;LSM3;RGS4;RANBP3L;GPRC5B;CCNE2;DKC1;CREB3L1;CCL2;SPRY2;RPL22L1;ADAM8;CHAC2;SNORA24;CTNNAL1;CES2	x
Transcriptional regulator	ChEA	POU5F1_18700969_ChIP-ChIP_MESC_Mouse	11/567	0.000419523	0.00104336	-1.54483	10.6058	KIF18A;SLCO4A1;ID2;NDUFB3;SPRY4;ID3;SPRY2;MRPL13;DUSP6;STX1A;EPHA2	x
Transcriptional regulator	ChEA	CREB1_23762244_ChIP-Seq_HIPPOCAMPUS_Rat	27/2393	0.000456302	0.00112751	0.653128	-4.43327	EIF4A2;ENY2;RPL34;NDUFB3;ANAPC10;FADS2;FGF7;ADAMTS1;MED31;IVNS1ABP;SREBF1;HSPE1;DUSP6;DCLK1;RBX1;RAB30;KIF18A;RPS27;UQCRQ;DDIT3;ID2;CENPK;ID1;ID3;GEMIN6;RPL26;RPS24	x
Transcriptional regulator	ChEA	SCL_21571218_ChIP-Seq_MEGAKARYOCYTES_Human	22/1784	0.000497312	0.00122096	0.072358	-0.485386	SNORA16A;OXTR;PPM1L;ARL15;RARRES3;SNORD1C;TPRKB;ATP2A3;LPCAT1;RPS3A;STON2;PTGS2;GNG11;DUSP6;PITPNC1;ADAM19;MYO1D;ITPKB;FADS2;CREB3L1;MAN1C1;MAD2L1	x
Transcriptional regulator	ChEA	GATA2_19941826_ChIP-Seq_K562_Human	27/2410	0.000507542	0.00123814	-0.512872	3.43324	CSF3;OXTR;NNMT;STON2;COX7C;PITPNC1;MRPL32;ATP5L;FGF5;FADS2;RANBP3L;CREB3L1;IVNS1ABP;KCND2;ARL15;NDUFA4;VRK1;ARHGAP28;DUSP6;ADAM19;MYO1D;IL6;P4HA2;ID1;CFB;STX1A;EPHA2	x
Transcriptional regulator	ChEA	ESRRB_18555785_ChIP-Seq_MESC_Mouse	19/1434	0.000519952	0.00126039	-0.295056	1.96989	EIF4A2;NDUFA6;USMG5;MND1;COX7A2;COX6C;PLXDC1;COX7C;DKK1;FABP3;KIF18A;UQCRQ;ATP5E;NDUFS5;NDUFAB1;NDUFS4;BCL3;ID3;PHLDB2	x
Transcriptional regulator	ChEA	KLF4_25985364_ChIP-Seq_ATHEROSCLEROSIS LESION_Mouse	17/1211	0.000544333	0.00131119	-0.131558	0.873127	DNAJC19;KCND2;PLXND1;RPL31;ITGA2;ANKRD22;SPRY4;VRK1;MYO1D;RGS4;FGF7;NT5E;RPS27;LRRTM4;IL1B;NUF2;MEGF9	x
Transcriptional regulator	ChEA	CLOCK_20551151_ChIP-Seq_293T_Human	9/407	0.000564596	0.00133482	-0.684189	4.52862	ADAM19;IVNS1ABP;RRAD;ID1;ANGPTL2;ACSL5;ATP1A2;HSPE1;LOXL1	x
Transcriptional regulator	ChEA	NUCKS1_24931609_ChIP-Seq_HEPATOCYTES_Mouse	11/588	0.000563502	0.00133482	-0.453425	3.0012	SREBF1;DEPTOR;CEBPD;ID2;IRF1;DDIT3;BCL3;CDK1;LBP;DUSP6;ALDH9A1	x
Transcriptional regulator	ChEA	AR_20517297_ChIP-Seq_VCAP_Human	24/2047	0.000562116	0.00133482	0.232598	-1.53955	DNAJC19;ENY2;NNMT;ATP5EP2;SNORD1C;LRRC17;TPRKB;ATP2A3;MND1;ACYP1;LOXL1;SNORD15A;RBX1;RAB30;RFX8;C14ORF2;CENPK;PDPN;B3GALT1;SNRPG;XAF1;PHLDB2;CTNNAL1;EPHA2	x
Transcriptional regulator	ChEA	SMARCA4_20176728_ChIP-ChIP_TROPHOBLAST STEM CELLS_Mouse	16/1118	0.000645504	0.00151674	-0.462493	3.00213	IVNS1ABP;RPS7;RRAD;CDC6;ACYP1;RAB30;FGF7;ID2;ID1;PDPN;SLC16A6;EEF1E1;RPL39;STX1A;EPHA2;HBEGF	x
Transcriptional regulator	ChEA	DMRT1_23473982_ChIP-Seq_TESTES_Mouse	24/2072	0.000664079	0.00155087	0.411126	-2.65955	PDGFRB;RPS7;RRAD;PDCD5;LPCAT1;LY96;MRPS21;VRK1;RPS3A;DUSP6;PITPNC1;ADAM19;MFAP4;APOL6;DEPTOR;OAS2;DDIT3;ID1;TMEM119;RPL26;PHLDB2;ADA;MAD2L1;HBEGF	x
Transcriptional regulator	ChEA	KLF5_20875108_ChIP-Seq_MESC_Mouse	23/2000	0.000943575	0.00219024	0.277274	-1.69796	PLK4;OXTR;ANKRD22;PDCD5;RPS3A;SNORD116-1;PTGS2;PPL;DUSP6;LOXL1;LSM3;RGS4;FADS2;RANBP3L;RAB30;NT5E;LSM6;NDUFS5;B3GALT1;SLC16A6;CDK1;MSC;XAF1	x
Transcriptional regulator	ChEA	MYC_18940864_ChIP-ChIP_HL60_Human	12/746	0.00116191	0.00268079	-0.525562	3.11219	DNAJC19;RPS27;SGOL1;UQCRQ;RPL34;IRF1;SLC16A6;TPRKB;NCAPG;CACYBP;PFDN5;RPS24	x
Transcriptional regulator	ChEA	ESR1_22446102_ChIP-Seq_UTERI_Mouse	22/1916	0.00123858	0.00284058	-0.680424	3.98984	SREBF1;CSF3;OXTR;ITGA2;MAMDC2;LRRC17;ACSL5;ARHGAP28;COX6C;GDF5;DCLK1;ADAM19;ADAMTS5;RAB30;ID2;B3GALT1;ID3;CYP1B1;SPRY2;CDKN3;MEGF9;HBEGF	x
Transcriptional regulator	ChEA	POU5F1_18358816_ChIP-ChIP_MESC_Mouse	12/753	0.00125543	0.00284514	-0.634526	3.71968	ATP5E;ID2;NDUFB3;PDPN;SPRY2;RPS20;DKK1;RPS21;DUSP6;ZWINT;PITPNC1;ITGB3BP	x
Transcriptional regulator	ChEA	CNOT3_19339689_ChIP-ChIP_MESC_Mouse	19/1547	0.00125114	0.00284514	-0.166666	0.97702	PLK4;EIF4A2;DNAJC19;SREBF1;CCDC18;NDUFA6;TNFAIP2;TPRKB;CACYBP;HSPE1;PPL;MRPL32;IFIT2;LSM6;CCNE2;NDUFS5;RPS20;RPL17;CTNNAL1	x
Transcriptional regulator	ChEA	AR_19668381_ChIP-Seq_PC3_Human	34/3519	0.00128498	0.00289499	0.741398	-4.33331	NNMT;PPM1L;RASGRF2;PITPNC1;PTS;NT5E;C14ORF2;SEC61G;CREB3L1;B3GALT1;MAN1C1;LBP;RARRES3;ITGA2;MMP3;SPRY4;USMG5;ARHGAP28;COMMD6;LSM5;KIAA1161;ZWINT;RBX1;EREG;ADAM19;MYO1D;ITPKB;UQCRQ;SLCO4A1;IRF1;ID2;EEF1E1;CD24;MAD2L1	x
Transcriptional regulator	ChEA	POU5F1_18555785_ChIP-Seq_MESC_Mouse	10/555	0.00130919	0.00290058	-0.736621	4.30396	RAD51AP1;EIF4A2;ID2;DDIT3;NDUFB3;MRPS21;MRPL13;RPL9;ITGB3BP;MEGF9	x
Transcriptional regulator	ChEA	SOX2_19030024_ChIP-ChIP_MESC_Mouse	13/863	0.00131019	0.00290058	-0.484303	2.82971	IVNS1ABP;NDUFA4;ZBTB8OS;CACYBP;COX7C;DUSP6;ITPKB;LSM8;CENPH;MAN1C1;ID3;SPRY2;GEMIN6	x
Transcriptional regulator	ChEA	FOXP2_23625967_ChIP-Seq_PFSK-1 AND SK-N-MC_Human	13/863	0.00131019	0.00290058	-0.169175	0.988461	PDGFRB;ITPKB;DEPTOR;C14ORF2;BCL3;SNORD83B;ANGPTL2;SPRY2;ADAM8;SNRPE;EEF1E1;PFDN4;SERINC2	x
Transcriptional regulator	ChEA	MYC_19915707_ChIP-ChIP_AK7_Human	30/2979	0.00134581	0.00296234	-0.0817907	0.476167	ATP1A2;PITPNC1;THBS3;FGF5;SGOL1;APOL6;ADAMTS1;PBK;CCL2;LBP;MSC;PLK4;SREBF1;RPS3A;CH25H;LSM8;IL6;RPS27;PSMC6;OAS2;BCL3;TMEM119;ANGPTL2;LRRN1;ADAM8;EEF1E1;PFDN4;PFDN5;MEGF9;EPHA2	x
Transcriptional regulator	ChEA	YY1_21170310_ChIP-Seq_MESC_Mouse	9/464	0.00138362	0.00302815	-0.643092	3.7298	RAB30;NDUFA6;RPS27;P4HA2;RPL34;NUF2;EEF1E1;MEGF9;THBS3	x
Transcriptional regulator	ChEA	MEIS1_20887958_ChIP-Seq_HPC-7_Mouse	18/1452	0.00151181	0.0032899	0.153981	-0.880296	PDGFRB;EIF4A2;SREBF1;CCDC18;CEBPD;ATP2A3;DUSP6;PTS;CYP17A1;ITPKB;KIF18A;IL1B;IRF1;DDIT3;ID1;TMEM119;SLC15A3;STX1A	x
Transcriptional regulator	ChEA	MECOM_23826213_ChIP-Seq_KASUMI_Mouse	22/1951	0.00154969	0.00335329	0.477272	-2.7194	IVNS1ABP;CENPW;NDUFA6;CEBPD;PPM1L;ARL15;TNFAIP2;TPRKB;ATP2A3;LY96;ACSL5;ACYP1;DUSP6;PTS;IL6;LSM6;IL1B;ID1;CKS2;RPS20;SLC15A3;RPL39	x
Transcriptional regulator	ChEA	GATA2_20887958_ChIP-Seq_HPC-7_Mouse	20/1708	0.00163689	0.00352208	0.37134	-2.09759	PLK4;PDGFRB;SNORA16A;SERPIND1;ITGA2;MAMDC2;ATP2A3;ATP1A2;ARHGAP28;MFAP4;ADAMTS5;FGF7;APOL6;RPS27;P4HA2;IL1B;CREB3L1;BCL3;TMEM119;STX1A	x
Transcriptional regulator	ChEA	YY1_23942234_ChIP-Seq_MYOBLASTS AND MYOTUBES_Mouse	18/1466	0.00167614	0.00356645	0.318536	-1.79533	COX7B;CCDC18;BDNF;DPY30;CACYBP;COX7C;MRPL32;LSM3;RBX1;ATP5L;PSMC6;DEPTOR;RPS27;NDUFS4;RPL22L1;EEF1E1;PFDN4;PFDN5	x
Transcriptional regulator	ChEA	EGR1_20690147_ChIP-Seq_ERYTHROLEUKEMIA_Human	52/6207	0.00167534	0.00356645	2.36613	-13.336	PLXND1;RASGRF2;TNFAIP2;ATP2A3;STON2;FGF5;C14ORF2;CREB3L1;SLC16A6;LBP;PDGFRB;KCND2;ARL15;USMG5;CACYBP;DUSP6;RBX1;SLC7A4;ITPKB;GPRC5B;DKC1;SLCO4A1;DDIT3;CFB;ITGB3BP;EPHA2;HBEGF;RRAD;ATP5I;ATP1A2;TXN;PPL;NT5E;MAN1C1;SLC15A3;IVNS1ABP;SERPIND1;BDNF;NDUFA4;SPRY4;LSM5;KIAA1161;PLXDC1;MYO1D;FABP3;ID2;BCL3;ID1;TMEM119;SPRY2;RPS24;ADA	x
Transcriptional regulator	ChEA	AUTS2_25519132_ChIP-Seq_293T-REX_Human	14/1000	0.00169624	0.00358927	-0.135696	0.763943	C11ORF74;NNMT;RPL31;TGFB3;VTRNA1-1;MND1;MRPL13;ATP5L;RFX8;MSC;SLC15A3;STX1A;CDKN3;ALDH9A1	x
Transcriptional regulator	ChEA	KDM6A_18722178_ChIP-ChIP_U937 AND SAOS2_Human	9/479	0.00171114	0.00360091	-0.625345	3.51854	RAD51AP1;NUF2;NDUFB3;USMG5;DPY30;MND1;RPS21;MRPL32;ITGB3BP	x
Transcriptional regulator	ChEA	RUNX1_20887958_ChIP-Seq_HPC-7_Mouse	15/1120	0.00179203	0.00375054	0.0521031	-0.291041	PDGFRB;SNORA16A;ATP2A3;DUSP6;PTS;FADS2;APOL6;CREB3L1;DDIT3;BCL3;CKS2;ANGPTL2;SNRPE;SLC15A3;STX1A	x
Transcriptional regulator	ChEA	TP53_20018659_ChIP-ChIP_R1E_Mouse	15/1122	0.0018225	0.00379357	-0.139985	0.780341	SREBF1;PPM1L;PLXND1;RPL31;ARHGAP28;RPL9;PITPNC1;ITPKB;FGF5;ADAMTS5;CYP1B1;ANGPTL2;ADAM8;PFDN4;PFDN5	x
Transcriptional regulator	ChEA	E2F1_17053090_ChIP-ChIP_MCF7_Human	20/1726	0.00184598	0.00382169	0.147393	-0.820548	MMP1;TGFB3;VRK1;ACYP1;CDC6;COMMD6;PLXDC1;ATP5L;ADAMTS5;RAB30;KIF18A;PSMC6;ADAMTS1;DKC1;MED31;CCL2;RPL26;MNS1;RPL17;RPL39	x
Transcriptional regulator	ChEA	SPI1_20517297_ChIP-Seq_HL60_Human	16/1249	0.001982	0.00408121	0.132586	-0.729403	ENY2;ITGA2;ANKRD22;NDUFB3;ATP2A3;DPY30;ATP5L;RFX8;CENPH;CREB3L1;SNORD41;RNU4ATAC;CES2;RPS24;EPHA2;MEGF9	x
Transcriptional regulator	ChEA	LMO2_20887958_ChIP-Seq_HPC-7_Mouse	20/1741	0.00203716	0.00417236	0.486806	-2.66734	PDGFRB;SNORA16A;OXTR;SERPIND1;MAMDC2;ATP2A3;DPY30;ARHGAP28;CDC6;DUSP6;PTS;FADS2;ADAMTS5;FGF7;APOL6;P4HA2;TMEM119;SNRPE;SLC15A3;STX1A	x
Transcriptional regulator	ChEA	MEIS1_26253404_ChIP-Seq_OPTIC CUPS_Mouse	22/2000	0.0020962	0.00424786	0.599367	-3.27335	CCDC18;OXTR;PPM1L;RPL31;COX6C;DKK1;DUSP6;ADAMTS5;GPRC5B;ADAMTS1;RBP1;B3GALT1;NDUFS4;SLC16A6;CDK1;RPL26;EEF1E1;CTNNAL1;ADA;CDKN3;MEGF9;MAD2L1	x
Transcriptional regulator	ChEA	POU3F1_26484290_ChIP-Seq_ESC_Mouse	22/2000	0.0020962	0.00424786	0.690019	-3.76843	DNAJC19;RPL34;PDCD5;LRRC17;SPRY4;TBCA;PTGS2;PLXDC1;RPL9;DUSP6;ATP5L;FGF7;LSM6;SLCO4A1;ID2;NUF2;PBK;SPRY2;SNRPE;RPL22L1;LRRN1;SPC25	x
Transcriptional regulator	ChEA	JARID2_20075857_ChIP-Seq_MESC_Mouse	16/1258	0.00212635	0.00428627	0.186872	-1.01889	OXTR;PPM1L;PLXND1;RRAD;TNFAIP2;PPL;ITPKB;FGF5;CH25H;ADAMTS5;NT5E;ADAMTS1;P4HA2;CYP1B1;PFDN4;SERINC2	x
Transcriptional regulator	ChEA	TCF3_18467660_ChIP-ChIP_MESC_Mouse	17/1388	0.00229522	0.00458103	-0.245595	1.32273	PPM1L;ARHGAP28;ADAM19;MYO1D;FGF5;CH25H;CCNE2;P4HA2;OAS2;CREB3L1;ID1;PDPN;MAN1C1;SPRY2;RPL26;HBEGF;MEGF9	x
Transcriptional regulator	ChEA	SRF_21415370_ChIP-Seq_HL-1_Mouse	19/1634	0.00229649	0.00458103	-0.232763	1.25362	SREBF1;ARL15;TPRKB;RPS3A;CDC6;LSM5;RPL9;ADAMTS5;RAB30;IL6;MED31;TOMM7;GEMIN6;SLIRP;RPL26;MNS1;PFDN5;ALDH9A1;MEGF9	x
Transcriptional regulator	ChEA	CEBPD_23245923_ChIP-Seq_MEF_Mouse	9/504	0.00239268	0.00474817	-0.397461	2.12642	IVNS1ABP;ADAMTS5;RAB30;FGF7;NT5E;B3GALT1;ARHGAP28;SVIP;RPS24	x
Transcriptional regulator	ChEA	SOX2_16153702_ChIP-ChIP_HESC_Human	16/1278	0.00247881	0.00489373	-0.601029	3.19735	RASGRF2;TNFAIP2;LY96;RPS3A;DKK1;RPL9;DUSP6;LSM3;RGS4;RAB30;ID1;SLC16A6;CCL2;LRRN1;LBP;MSC	x
Transcriptional regulator	ChEA	RAD21_21589869_ChIP-Seq_MESC_Mouse	22/2036	0.00259541	0.00509765	0.729135	-3.84909	SREBF1;CSF3;NDUFA6;KCND2;CEBPD;ITGA2;COX17;MRPS21;NCAPG;UQCR11;PTS;HSPB11;CYP17A1;IFIT2;THBS3;IL6;ID2;CREB3L1;FAM198B;CFB;ITGB3BP;MAD2L1	x
Transcriptional regulator	ChEA	GATA4_21415370_ChIP-Seq_HL-1_Mouse	22/2039	0.00264121	0.00516114	0.062375	-0.328504	IVNS1ABP;ARL15;RPL34;PDCD5;COX17;PITPNC1;ZWINT;CYP17A1;IFIT2;ADAMTS5;PSMC6;CCNE2;ADAMTS1;ID2;NUF2;TMEM119;ID3;SNRPE;CENPQ;PHLDB2;ITGB3BP;ALDH9A1	x
Transcriptional regulator	ChEA	VDR_24763502_ChIP-Seq_THP-1_Human	16/1288	0.00267252	0.00519581	0.216771	-1.14019	SREBF1;SNORD36C;CEBPD;LSM3;PTS;ADAM19;MYO1D;ID2;SNORD68;DDIT3;SNORD53;SNORA24;SERINC2;SNORD60;ADA;MAD2L1	x
Transcriptional regulator	ChEA	NRF2_20460467_ChIP-Seq_MEF_Mouse	14/1055	0.00273538	0.00526457	0.178629	-0.937222	MAMDC2;NDUFB3;ACYP1;PTGS2;COMMD6;COX6C;MRPL13;ZWINT;RGS4;FGF7;APOL6;CYP1B1;CDKN3;MEGF9	x
Transcriptional regulator	ChEA	NFE2L2_20460467_ChIP-Seq_MEF_Mouse	14/1055	0.00273538	0.00526457	0.189361	-0.99353	MAMDC2;NDUFB3;ACYP1;PTGS2;COMMD6;COX6C;MRPL13;ZWINT;RGS4;FGF7;APOL6;CYP1B1;CDKN3;MEGF9	x
Transcriptional regulator	ChEA	BMI1_23680149_ChIP-Seq_NPCS_Mouse	14/1056	0.00275826	0.00528207	0.135398	-0.709952	CEBPD;BDNF;DKK1;GNG11;SVIP;DUSP6;FGF5;CH25H;P4HA2;LRRTM4;ID1;SLC16A6;RPS20;PFDN4	x
Transcriptional regulator	ChEA	PPARD_23208498_ChIP-Seq_MDA-MB-231_Human	9/516	0.00278861	0.00531363	-0.265887	1.39258	PLK4;DNAJC19;ENY2;TOMM7;ACSL5;COX7C;ITGB3BP;CDKN3;SPC25	x
Transcriptional regulator	ChEA	SUZ12_18555785_ChIP-Seq_MESC_Mouse	14/1058	0.00280451	0.00531746	0.0100568	-0.0526649	OXTR;PPM1L;RRAD;TNFAIP2;DKK1;LOXL1;ITPKB;FGF5;ADAMTS5;ID3;LRRN1;MSC;PHLDB2;SERINC2	x
Transcriptional regulator	ChEA	ERG_20517297_ChIP-Seq_VCAP_Human	14/1062	0.00289892	0.00546939	0.175035	-0.911686	SNORD80;ENY2;KCND2;RARRES3;TPRKB;NDUFB1;SNORD116-24;TXN;HSPB11;MFAP4;RANBP3L;PSMC6;B3GALT1;ADA	x
Transcriptional regulator	ChEA	PAX3-FKHR_20663909_ChIP-Seq_RHABDOMYOSARCOMA_Human	14/1063	0.00292292	0.00548765	0.225608	-1.17435	CCDC18;NDUFA4;MMP3;MRPL13;PLXDC1;DCLK1;LOXL1;PTS;ITPKB;RAB30;SGOL1;PBK;TOMM7;MAD2L1	x
Transcriptional regulator	ChEA	RNF2_18974828_ChIP-Seq_MESC_Mouse	16/1302	0.00296471	0.00551206	0.235101	-1.22272	OXTR;PPM1L;PLXND1;BDNF;TNFAIP2;ITPKB;FGF5;ADAMTS5;GPRC5B;NT5E;ADAMTS1;P4HA2;ID3;CYP1B1;MSC;PFDN4	x
Transcriptional regulator	ChEA	EZH2_18974828_ChIP-Seq_MESC_Mouse	16/1302	0.00296471	0.00551206	0.246026	-1.27954	OXTR;PPM1L;PLXND1;BDNF;TNFAIP2;ITPKB;FGF5;ADAMTS5;GPRC5B;NT5E;ADAMTS1;P4HA2;ID3;CYP1B1;MSC;PFDN4	x
Transcriptional regulator	ChEA	SPI1_22096565_ChIP-ChIP_GC-B_Mouse	19/1676	0.00302015	0.00558801	-0.00308958	0.0160261	EIF4A2;CCDC18;RRAD;MX2;LY96;ZBTB8OS;VRK1;COMMD6;DUSP6;ATP5L;RAD51AP1;IL1B;DDIT3;ID2;NDUFS4;CKS2;ID3;SLC15A3;CFB	x
Transcriptional regulator	ChEA	FOXM1_26100407__CHIP-SEQ_Hek293 flp-in	21/1934	0.00305509	0.00562547	0.782054	-4.05139	PLK4;ARL15;SNORD1C;ZBTB8OS;CACYBP;TBCA;LSM5;DUSP6;LOXL1;PITPNC1;DCLK1;ITPKB;CH25H;FADS2;LRRTM4;SNORD68;SNORD104;ID2;BCL3;ID3;CYP1B1	x
Transcriptional regulator	ChEA	SMAD4_21799915_ChIP-Seq_A2780_Human	25/2464	0.00307347	0.00563225	1.27496	-6.60335	PPM1L;LRRC17;PTGS2;LOXL1;PITPNC1;PTS;RGS4;FGF7;LRRTM4;NUF2;KCND2;SERPIND1;ARL15;BDNF;VRK1;TBCA;DUSP6;DCLK1;ADAM19;MYO1D;ITPKB;RFX8;IL1B;TOMM7;SNRPE	x
Transcriptional regulator	ChEA	CHD1_19587682_ChIP-ChIP_MESC_Mouse	12/843	0.00312269	0.0056952	-0.0967326	0.499927	RAD51AP1;RPS7;NDUFA4;RPL31;RPL23;RPL34;NDUFB3;TOMM7;MRPS21;DUSP6;ZWINT;ATP5L	x
Transcriptional regulator	ChEA	GATA1_19941826_ChIP-Seq_K562_Human	13/967	0.0034428	0.00624925	-0.392893	1.99405	IVNS1ABP;CSF3;OXTR;NNMT;ARL15;VRK1;ARHGAP28;KIAA1161;COX7C;ADAM19;MYO1D;FGF5;EPHA2	x
Transcriptional regulator	ChEA	SETDB1_19884257_ChIP-Seq_MESC_Mouse	24/2353	0.00347243	0.00627331	0.855709	-4.33968	OXTR;ARL15;RASGRF2;NDUFB3;NCAPG;COX6C;HSPE1;LOXL1;PTS;FGF5;CENPE;GPRC5B;LSM6;CCNE2;IL1B;ID2;BCL3;NUF2;SPRY2;RPS20;CHAC2;RPL26;ALDH9A1;EPHA2	x
Transcriptional regulator	ChEA	PIAS1_25552417_ChIP-Seq_VCAP_Human	11/749	0.00364655	0.00655695	0.0289869	-0.145724	MYO1D;ADAMTS5;OXTR;RANBP3L;NNMT;CEBPD;ADAMTS1;ANGPTL2;SPRY2;CDC6;CTNNAL1	x
Transcriptional regulator	ChEA	CUX1_19635798_ChIP-ChIP_MULTIPLE HUMAN CANCER TYPES_Human	29/3052	0.00370934	0.00663868	-0.506956	2.5423	EIF4A2;NNMT;PPM1L;C1R;RPL31;TXN;COX7C;IFIT2;FGF5;FADS2;SLC16A6;CCL2;RPL17;BDNF;MRPS21;COX6C;LSM5;INHBE;RAB30;BCL3;ID3;MNS1;EEF1E1;PFDN4;CES2;RPS24;ADA;ITGB3BP;MAD2L1	x
Transcriptional regulator	ChEA	THAP11_20581084_ChIP-Seq_MESC_Mouse	12/864	0.00378474	0.0067109	-0.195209	0.976828	RAB30;CCDC18;ENY2;ATP5E;CACYBP;GEMIN6;VRK1;RPS20;RPL26;COX7C;MRPL32;ANAPC10	x
Transcriptional regulator	ChEA	SREBP2_21459322_ChIP-Seq_LIVER_Mouse	14/1095	0.00378188	0.0067109	0.328344	-1.64304	PLK4;SREBF1;ENY2;PPM1L;NDUFA4;USMG5;ATP1A2;CDC6;PPL;MYO1D;DEPTOR;CCNE2;RPS20;CTNNAL1	x
Transcriptional regulator	ChEA	RNF2_16625203_ChIP-ChIP_MESC_Mouse	15/1219	0.00391521	0.00691025	0.0579717	-0.288395	KCND2;PPM1L;BDNF;RASGRF2;DKK1;DUSP6;LOXL1;FGF5;ADAMTS5;NT5E;ADAMTS1;ID3;CYP1B1;LRRN1;PFDN4	x
Transcriptional regulator	ChEA	NACC1_18358816_ChIP-ChIP_MESC_Mouse	11/769	0.00441922	0.00775738	-0.150832	0.732909	ARL15;ADAMTS1;PDPN;SPRY4;ID3;SPRY2;CACYBP;MSC;DKK1;RPS21;DUSP6	x
Transcriptional regulator	ChEA	CEBPA_26348894_ChIP-Seq_LIVER_Mouse	21/2000	0.00445594	0.00775738	0.879698	-4.27455	SREBF1;CENPW;PLXND1;CEBPD;RPS7;RPL34;ATP2A3;DPY30;ACYP1;PTGS2;COMMD6;RGS4;NT5E;NDUFS5;ID3;GEMIN6;MSC;RPL17;RPS24;SPC25;HBEGF	x
Transcriptional regulator	ChEA	MNX1_26342078_ChIP-Seq_MIN6-4N_Mouse	21/2000	0.00445594	0.00775738	0.979295	-4.7585	PLK4;CSF3;PLXND1;ARL15;RPL31;LPCAT1;CDC6;GDF5;RFX8;CENPH;UQCRQ;FAM198B;MAN1C1;ID3;SPRY2;SNRPE;RPS20;MSC;SERINC2;ALDH9A1;HBEGF	x
Transcriptional regulator	ChEA	JARID2_20064375_ChIP-Seq_MESC_Mouse	14/1117	0.0044841	0.00777109	0.422426	-2.05187	OXTR;KCND2;PPM1L;PLXND1;BDNF;TNFAIP2;ITPKB;FGF5;ADAMTS5;NT5E;ADAMTS1;MAN1C1;CYP1B1;PFDN4	x
Transcriptional regulator	ChEA	IRF8_22096565_ChIP-ChIP_GC-B_Mouse	11/772	0.00454558	0.00784215	-0.288563	1.39903	IVNS1ABP;EIF4A2;MX2;ACSL5;RPS20;SLC15A3;MRPL13;MRPL32;ITGB3BP;ATP5L;EPHA2	x
Transcriptional regulator	ChEA	TAL1_20566737_ChIP-Seq_PRIMARY FETAL LIVER ERYTHROID _Mouse	20/1875	0.00461841	0.00793206	0.922371	-4.46136	IVNS1ABP;NNMT;RPS7;NDUFA4;RPL31;TNFAIP2;TPRKB;ATP2A3;LPCAT1;VRK1;ATP1A2;CDC6;PITPNC1;IL6;P4HA2;DDIT3;NDUFS5;CREB3L1;TOMM7;EEF1E1	x
Transcriptional regulator	ChEA	EBNA2_21746931_ChIP-Seq_IB4-LCL_Human	17/1492	0.00468729	0.00801442	0.60432	-2.91676	RPS7;PLXND1;RRAD;TGFB3;MX2;SNORD42B;SNORD105;UQCR11;ATP5L;FABP3;SNORD57;BCL3;SNRPE;SCN2A;SERINC2;CTNNAL1;ALDH9A1	x
Transcriptional regulator	ChEA	SETDB1_19884255_ChIP-Seq_MESC_Mouse	21/2020	0.00497345	0.00846591	0.590191	-2.81622	NDUFA6;PLXND1;C1R;RRAD;ZBTB8OS;HSPE1;COMMD6;LOXL1;PTS;LSM8;PSMC6;DDIT3;ID2;ID1;SLC16A6;ID3;SPRY2;MNS1;CTNNAL1;MEGF9;MAD2L1	x
Transcriptional regulator	ChEA	EGR1_19032775_ChIP-ChIP_M12_Human	6/276	0.00502775	0.00852047	-0.403806	1.92425	IVNS1ABP;CSF3;NT5E;ATP5I;TBCA;GDF5	x
Transcriptional regulator	ChEA	PPARD_23176727_ChIP-Seq_KERATINOCYTES_Mouse	5/194	0.00514927	0.00868798	-0.0673535	0.319647	ITPKB;FADS2;DDIT3;LRRC17;ALDH9A1	x
Transcriptional regulator	ChEA	IRF1_19129219_ChIP-ChIP_H3396 _Human	5/196	0.00536837	0.00894211	-0.279334	1.31761	CREB3L1;RPL34;TMEM119;DUSP6;ATP5L	x
Transcriptional regulator	ChEA	STAT3_1855785_ChIP-Seq_MESC_Mouse	9/572	0.00536993	0.00894211	-0.0665904	0.314106	FABP3;ARL15;IRF1;BCL3;SLC16A6;SPRY2;COX6C;EEF1E1;ADA	x
Transcriptional regulator	ChEA	RUNX1_22412390_ChIP-Seq_EML_Mouse	19/1770	0.00534873	0.00894211	0.921533	-4.34686	PDGFRB;SREBF1;PLXND1;SNORD1C;SPRY4;ATP2A3;PTGS2;APOL6;RPS27;OAS2;ID2;MED31;BCL3;SLC16A6;TOMM7;TMEM119;ID3;RPL26;SLC15A3	x
Transcriptional regulator	ChEA	SRY_22984422_ChIP-ChIP_TESTIS_Rat	5/197	0.00548036	0.00907833	-0.260723	1.22588	ID2;NDUFS4;PBK;TMEM119;RPS24	x
Transcriptional regulator	ChEA	AR_25329375_ChIP-Seq_VCAP_Human	20/1906	0.00549914	0.00907833	0.871146	-4.09601	SNORD81;KCND2;CEBPD;TGFB3;STON2;DKK1;DUSP6;PTS;LSM3;ZWINT;MYO1D;FGF5;TMEM156;LRRTM4;SLCO4A1;B3GALT1;CCL2;CYP1B1;LRRN1;RPS24	x
Transcriptional regulator	ChEA	EWS-ERG_20517297_ChIP-Seq_CADO-ES1_Human	13/1038	0.00610608	0.010037	0.450418	-2.07259	IVNS1ABP;SNORD116-6;ENY2;OXTR;LRRC17;COX6C;SNORD116-1;HSPB11;FGF5;CCNE2;RPS20;RPL26;HBEGF	x
Transcriptional regulator	ChEA	PHC1_16625203_ChIP-ChIP_MESC_Mouse	12/922	0.00621599	0.010174	0.0697551	-0.320031	FGF5;ADAMTS5;ENY2;PPM1L;BDNF;ADAMTS1;NDUFB3;ID3;CYP1B1;LRRN1;PFDN4;PHLDB2	x
Transcriptional regulator	ChEA	ERG_20887958_ChIP-Seq_HPC-7_Mouse	20/1969	0.00771784	0.0125784	1.21692	-5.32497	IVNS1ABP;SNORA16A;ENY2;LY96;ACSL5;TBCA;GNG11;IFIT2;FADS2;IL6;DKC1;IRF1;CCL2;RPL26;MNS1;RPS21;PFDN5;RPL17;RPS24;ALDH9A1	x
Transcriptional regulator	ChEA	PPARG_20176806_ChIP-Seq_THIOMACROPHAGE_Mouse	11/837	0.00806316	0.0130856	0.398037	-1.72598	FGF7;ARL15;ID2;NDUFB3;CCL2;CYP1B1;ATP1A2;CDC6;ACYP1;SLC15A3;DUSP6	x
Transcriptional regulator	ChEA	NANOG_21062744_ChIP-ChIP_HESC_Human	11/840	0.00826574	0.0133577	0.261269	-1.12755	IVNS1ABP;OAS2;DDIT3;ID1;CKS2;RPL22L1;CACYBP;ARHGAP28;RPL9;TLR3;EREG	x
Transcriptional regulator	ChEA	TFAP2C_20629094_ChIP-Seq_MCF7_Human	14/1203	0.00830926	0.0133716	0.777453	-3.35442	PPM1L;VTRNA1-2;ATP2A3;LPCAT1;DCLK1;ITPKB;GPRC5B;P4HA2;BCL3;CKS2;PBK;SLC15A3;PHLDB2;STX1A	x
Transcriptional regulator	ChEA	SMAD3_21741376_ChIP-Seq_HESC_Human	16/1460	0.00850801	0.0136342	0.215906	-0.927355	SNORD81;SERPIND1;SPRY4;DCLK1;UQCRHL;SNORD44;TOMM7;CCL2;SNORD78;ANGPTL2;SPRY2;LRRN1;PFDN4;CDKN3;EPHA2;MEGF9	x
Transcriptional regulator	ChEA	KLF5_25053715_ChIP-Seq_YYC3_Human	20/2000	0.00905112	0.0144441	1.01093	-4.2838	CEBPD;CACYBP;MND1;TXN;HSPE1;PPL;SVIP;MYO1D;NT5E;CENPH;IL1B;DDIT3;ID2;FAM198B;BCL3;ID1;CYP1B1;CHAC2;CDKN3;EPHA2	x
Transcriptional regulator	ChEA	ZFP42_18358816_ChIP-ChIP_MESC_Mouse	16/1480	0.00958824	0.0152377	0.55304	-2.31391	PLK4;EIF4A2;NDUFA6;KCND2;MRPS21;HMMR;ANAPC10;ZWINT;ATP5L;IFIT2;FADS2;OAS2;SPRY2;GEMIN6;MSC;RPL39	x
Transcriptional regulator	ChEA	ESR1_21235772_ChIP-Seq_MCF-7_Human	5/228	0.00982622	0.0155514	0.0017799	-0.0074108	BCL3;SPRY4;CYP1B1;PPL;EPHA2	x
Transcriptional regulator	ChEA	VDR_20736230_ChIP-Seq_LYMPHOBLASTOID_Human	5/230	0.0101692	0.016028	-0.0136734	0.056518	RAD51AP1;TMEM156;FADS2;SLC16A6;SERINC2	x
Transcriptional regulator	ChEA	NFE2L2_22581777_ChIP-Seq_LYMPHOBLASTOID_Human	8/527	0.0103175	0.0161951	0.223535	-0.921646	CSF3;IRF1;SLC16A6;TMEM119;TNFAIP2;VTRNA1-2;RPS3A;STON2	x
Transcriptional regulator	ChEA	TFAP2A_17053090_ChIP-ChIP_MCF7_Human	19/1904	0.0110479	0.0172709	0.948877	-3.85124	SERPIND1;BDNF;RPL23;PDCD5;CDC6;GDF5;PTS;RBX1;ATP5L;MFAP4;KIF18A;PSMC6;MED31;CCL2;LBP;RPL26;PFDN5;RPL17;CDKN3	x
Transcriptional regulator	ChEA	RUNX1_17652178_ChIP-ChIP_JURKAT_Human	12/1003	0.0115164	0.01793	0.142879	-0.574557	RAD51AP1;LSM8;RAB30;SGOL1;APOL6;BDNF;ADAMTS1;MX2;B3GALT1;RPS3A;COX7C;MRPL32	x
Transcriptional regulator	ChEA	NANOG_18555785_ChIP-Seq_MESC_Mouse	8/542	0.0120256	0.0186469	0.0797152	-0.317432	ID2;ID1;SPRY4;CKS2;TPRKB;LY96;ARHGAP28;RPS21	x
Transcriptional regulator	ChEA	ZNF217_24962896_ChIP-Seq_MCF7_Human	16/1522	0.0122116	0.0187833	0.951341	-3.78138	PPM1L;MAMDC2;SPRY4;STON2;DKK1;PPL;DUSP6;DCLK1;LOXL1;PITPNC1;LSM3;IL6;ID2;ID1;SNRPE;MEGF9	x
Transcriptional regulator	ChEA	SPI1_20176806_ChIP-Seq_THIOMACROPHAGE_Mouse	17/1654	0.0121818	0.0187833	1.02254	-4.06438	IVNS1ABP;PPM1L;RPL23;ZBTB8OS;CACYBP;COX7A2;ITPKB;SNORD104;DDIT3;CENPK;SNORD47;NDUFS4;SLC16A6;CCL2;SERINC2;CDKN3;SPC25	x
Transcriptional regulator	ChEA	KLF1_20508144_ChIP-Seq_FETAL-LIVER-ERYTHROID_Mouse	13/1144	0.0128927	0.0197516	0.720944	-2.82936	ARL15;LPCAT1;VRK1;PLXDC1;PITPNC1;ADAMTS5;FABP3;IL6;RAB30;APOL6;SEC61G;CHAC2;RPL26	x
Transcriptional regulator	ChEA	MYC_20876797_ChIP-ChIP_MEDULLOBLASTOMA_Human	15/1406	0.0133081	0.0203067	0.618486	-2.41012	KCND2;BDNF;LRRC17;LOXL1;CH25H;ADAMTS5;RPS27;C14ORF2;ADAMTS1;LRRTM4;ID2;CREB3L1;SEC61G;PFDN5;CDKN3	x
Transcriptional regulator	ChEA	NANOG_18700969_ChIP-ChIP_MESC_Mouse	6/344	0.0136699	0.0207761	-0.261563	1.01328	ID1;SPRY4;CYP1B1;ID3;DUSP6;ZWINT	x
Transcriptional regulator	ChEA	SMARCD1_25818293_ChIP-Seq_ESC_Mouse	20/2119	0.0159954	0.0242144	1.45904	-5.42879	PLK4;TENM2;KCND2;ARL15;MAMDC2;ACSL5;MND1;ARHGAP28;STON2;CDC6;TBCA;DDX60;PITPNC1;MYO1D;SGOL1;NDUFS4;NUF2;SERINC2;TLR3;MEGF9	x
Transcriptional regulator	ChEA	SIN3A_21632747_ChIP-Seq_MESC_Mouse	13/1186	0.0168037	0.0253379	0.805898	-2.96204	SREBF1;CCDC18;MND1;ANAPC10;ATP5L;INHBE;PSMC6;RPS27;NDUFS5;DDIT3;SNRPG;SPRY2;RPL17	x
Transcriptional regulator	ChEA	TET1_21490601_ChIP-Seq_MESC_Mouse	19/1994	0.0170657	0.025632	1.44574	-5.29706	ENY2;PLXND1;BDNF;SPRY4;ATP2A3;ANAPC10;HSPB11;THBS3;ADAM19;FADS2;RANBP3L;FABP3;ADAMTS1;IRF1;CREB3L1;MAN1C1;PBK;TMEM119;EPHA2	x
Transcriptional regulator	ChEA	ZIC3_20872845_ChIP-ChIP_MESC_Mouse	6/365	0.0176924	0.0264695	0.0322168	-0.117004	FGF5;IRF1;PDPN;SPRY2;VRK1;DKK1	x
Transcriptional regulator	ChEA	TBX3_20139965_ChIP-Seq_MESC_Mouse	12/1068	0.0178669	0.0266265	0.482348	-1.74892	ADAM19;EIF4A2;NT5E;ID2;NDUFS5;ID3;ACSL5;CACYBP;PLXDC1;DKK1;LOXL1;RPS24	x
Transcriptional regulator	ChEA	TEAD4_22529382_ChIP-Seq_TROPHECTODERM_Mouse	21/2293	0.0185025	0.0274669	1.36234	-4.89731	PLK4;CENPW;NDUFA6;ARL15;RASGRF2;MAMDC2;MMP3;LPCAT1;ACSL5;STON2;TBCA;DCLK1;MYO1D;RANBP3L;KIF18A;DEPTOR;OAS2;ID2;MAN1C1;RPL17;CTNNAL1	x
Transcriptional regulator	ChEA	GATA1_22025678_ChIP-Seq_K562_Human	2/38	0.0206703	0.0305665	1.49475	-5.21347	IVNS1ABP;RPL22L1	x
Transcriptional regulator	ChEA	GATA2_21571218_ChIP-Seq_MEGAKARYOCYTES_Human	12/1111	0.0233239	0.0343579	0.656538	-2.21314	FADS2;OXTR;MAMDC2;LPCAT1;NCAPG;ID3;TBCA;KIAA1161;RPS24;CDKN3;EPHA2;IFIT2	x
Transcriptional regulator	ChEA	CTNNB1_20460455_ChIP-Seq_HCT116_Human	11/988	0.0241553	0.0354464	0.698752	-2.33365	ADAM19;MYO1D;RAB30;ITGA2;MAMDC2;SLC16A6;VTRNA1-2;ACSL5;SCN2A;PHLDB2;PITPNC1	x
Transcriptional regulator	ChEA	SPI1_23127762_ChIP-Seq_K562_Human	14/1389	0.0251535	0.0367701	0.98175	-3.24279	PLXND1;RASGRF2;RPL23;MX2;ATP2A3;LSM5;IRF1;CREB3L1;MAN1C1;PBK;ID3;RPL17;PFDN5;RPS24	x
Transcriptional regulator	ChEA	WT1_20215353_ChIP-ChIP_NEPHRON PROGENITOR_Mouse	16/1663	0.0253142	0.0368644	1.00594	-3.3201	RRAD;TGFB3;PLXDC1;DKK1;DUSP6;LOXL1;PITPNC1;DDIT3;PDPN;RBP1;CYP1B1;SPRY2;RPS20;LRRN1;SERINC2;MEGF9	x
Transcriptional regulator	ChEA	TCF7_22412390_ChIP-Seq_EML_Mouse	15/1529	0.0257226	0.0373173	1.23416	-4.05827	SNORA61;PLXND1;RPL31;MRPS21;STON2;PITPNC1;SNORD15A;SNORD68;SNORD104;ID1;BCL3;MAN1C1;RPL17;PFDN5;SPC25	x
Transcriptional regulator	ChEA	ETV2_25802403_ChIP-Seq_MESC_Mouse	11/1000	0.0260471	0.0376454	0.685978	-2.2497	GPRC5B;ANKRD22;MAMDC2;MMP3;NDUFS4;DPY30;CYP1B1;SLC15A3;COX7C;CDKN3;ATP5L	x
Transcriptional regulator	ChEA	PAX6_23342162_ChIP-ChIP_BETA-FORBRAIN-LENS_Mouse	11/1001	0.0262094	0.0377377	0.751979	-2.46431	SLC7A4;PDGFRB;EIF4A2;OXTR;DKC1;ID2;NUF2;LPCAT1;TPRKB;LSM5;RPL39	x
Transcriptional regulator	ChEA	NR3C1_21868756_ChIP-Seq_MCF10A_Human	12/1132	0.026397	0.0378653	0.847484	-2.77443	RFX8;APOL6;SPRY4;CDK1;NDUFB1;ACSL5;SPRY2;DKK1;SERINC2;ZWINT;CDKN3;EPHA2	x
Transcriptional regulator	ChEA	FOXA2_19822575_ChIP-Seq_HepG2_Human	25/2968	0.0265553	0.0379503	2.23885	-7.32434	PLXND1;COX17;TXN;PITPNC1;CREB3L1;B3GALT1;NDUFA6;ARL15;ITGA2;MAMDC2;ACSL5;VRK1;CDC6;PLXDC1;DKK1;DUSP6;MYO1D;RAB30;CCNE2;SLCO4A1;NDUFS5;ID1;ID3;MEGF9;EPHA2	x
Transcriptional regulator	ChEA	LYL1_20887958_ChIP-Seq_HPC-7_Mouse	9/752	0.0266741	0.0379783	0.699226	-2.28699	PDGFRB;FADS2;ADAMTS5;SERPIND1;TMEM119;ATP2A3;ARHGAP28;STX1A;PTS	x
Transcriptional regulator	ChEA	WDR5_24793694_ChIP-Seq_LNCAP_Human	9/757	0.027653	0.0392264	0.577243	-1.86935	ARL15;C14ORF2;LRRC17;NUF2;PDPN;ANGPTL2;ID3;PLXDC1;RBX1	x
Transcriptional regulator	ChEA	IRF8-22096565_A_ChIP-ChIP_GC-B_Human	4/203	0.028384	0.0401147	0.219727	-0.706644	APOL6;MX2;SLC15A3;IFIT2	x
Transcriptional regulator	ChEA	REST_19997604_ChIP-ChIP_NEURONS_Mouse	19/2118	0.029232	0.0411612	0.905652	-2.88927	SERPIND1;RPL31;NDUFB3;LY96;CACYBP;TBCA;HSPE1;COX7C;ANAPC10;LSM3;ZWINT;CYP17A1;RPS27;P4HA2;SPRY2;SNRPE;GEMIN6;EEF1E1;MAD2L1	x
Transcriptional regulator	ChEA	HCFC1_20581084_ChIP-Seq_MESC_Mouse	5/306	0.0299256	0.0419835	0.302515	-0.959117	ENY2;RPS7;VRK1;RPL26;LSM3	x
Transcriptional regulator	ChEA	PRDM5_23873026_ChIP-Seq_MEF_Mouse	11/1029	0.031059	0.0434146	0.947264	-2.97153	ENY2;CENPH;CENPK;CKS2;PBK;TXN;TBCA;KIAA1161;MRPL13;CENPQ;MRPL32	x
Transcriptional regulator	ChEA	FOXP2_21765815_ChIP-ChIP_NEURO2A_Mouse	12/1164	0.0316345	0.0440583	0.627099	-1.95795	RGS4;RAB30;CENPH;RPL31;LRRN1;ARHGAP28;ACYP1;COX7C;DUSP6;CES2;PITPNC1;ANAPC10	x
Transcriptional regulator	ChEA	ESR2_21235772_ChIP-Seq_MCF-7_Human	6/424	0.033152	0.0460044	0.484767	-1.49261	BCL3;SLC16A6;CYP1B1;PPL;PITPNC1;EPHA2	x
Transcriptional regulator	ChEA	CEBPB_20176806_ChIP-Seq_THIOMACROPHAGE_Mouse	15/1588	0.0340969	0.0471448	1.39613	-4.26453	ENY2;ZBTB8OS;CACYBP;COX7A2;CDC6;CYP17A1;ITPKB;DDIT3;MAN1C1;SNORD83B;CCL2;SNRPE;PFDN5;RPS24;CDKN3	x
Transcriptional regulator	ChEA	NR3C1_23031785_ChIP-Seq_PC12_Mouse	10/918	0.0348081	0.0479551	0.670226	-2.0358	P4HA2;ID2;CENPK;ID1;NDUFS4;ID3;ARHGAP28;COX7C;DUSP6;MEGF9	x
Transcriptional regulator	ChEA	HIF1A_21447827_ChIP-Seq_MCF7_Human	5/321	0.0355392	0.0486126	0.37243	-1.12618	P4HA2;SEC61G;CYP1B1;VRK1;PFDN4	x
Transcriptional regulator	ChEA	ERG_21242973_ChIP-ChIP_JURKAT_Human	5/321	0.0355392	0.0486126	0.464433	-1.40439	ITPKB;RBP1;ACYP1;KIAA1161;MSC	x
Transcriptional regulator	ChEA	CTBP2_25329375_ChIP-Seq_LNCAP_Human	11/1053	0.0356999	0.0486586	0.879286	-2.65802	FADS2;OXTR;SGOL1;KCND2;ATP2A3;VRK1;ATP1A2;LSM5;PHLDB2;ZWINT;SPC25	x
Transcriptional regulator	ChEA	MYB_21317192_ChIP-Seq_ERMYB_Mouse	10/923	0.0358918	0.0487466	0.942606	-2.84772	MYO1D;NT5E;RPL31;IRF1;DDIT3;B3GALT1;ID1;VRK1;PLXDC1;DUSP6	x
Transcriptional regulator	ChEA	NANOG_16518401_ChIP-PET_MESC_Mouse	28/3520	0.036739	0.0497209	0.13977	-0.419494	EIF4A2;LOXL1;ANAPC10;FGF5;FADS2;NT5E;LRRTM4;SEC61G;MED31;MAN1C1;MSC;BDNF;RPL23;MAMDC2;SPRY4;TBCA;DKK1;ADAM19;GPRC5B;KIF18A;IRF1;NDUFS4;SPRY2;LRRN1;RPS21;TLR3;STX1A;ADA	x
Transcriptional regulator	TRANSFAC and JASPAR PWMs	FOXC1 (human)	168/13142	4.74886e-06	0.00129169	-1.83769	12.224	C11ORF74;SYNJ2BP-COX16;SNORD45B;RPL31;RPL34;PDCD5;SNORD116-24;RPL9;SNORD116-20;IFIT2;RGS4;SNORD116-19;FGF7;DEPTOR;SNORD116-15;CREB3L1;FAM198B;SLC16A6;RPL39;PDGFRB;C8ORF59;RPS7;ACSL5;ACYP1;RBX1;ADAM19;CH25H;RAB30;CCNE2;DKC1;SNORD104;ADAM8;SNORA24;RPL26;PHLDB2;CFB;CES2;ENY2;NNMT;COX17;NCAPG;COX7A2;ATP5I;TXN;HMMR;DDX60;MRPL13;ANAPC10;ATP5L;RAD51AP1;ATP5E;MED31;SNORD33;MSC;PLK4;DNAJC19;CCDC18;SNORD6;…	x
Transcriptional regulator	TRANSFAC and JASPAR PWMs	IRF8 (human)	30/1550	0.000454052	0.0479386	-1.72575	5.24254	EIF4A2;ATP2A3;COX7A2;COX7C;MRPL32;PTS;LBP;RPL17;RPS7;KCND2;ARL15;ACSL5;COMMD6;LSM5;PLXDC1;FABP3;RPS27;CENPH;UQCRQ;OAS2;IL1B;ID2;CDK1;SNRPG;CKS2;SNRPE;EEF1E1;RPS21;SPC25;HBEGF	x
Transcriptional regulator	TRANSFAC and JASPAR PWMs	TCF4 (human)	63/4210	0.000528734	0.0479386	-1.49538	4.54273	EIF4A2;C11ORF74;OXTR;RPL34;HSPB11;LOXL1;RGS4;FGF5;FADS2;FGF7;SGOL1;C14ORF2;FAM198B;PBK;SREBF1;ITGA2;MAMDC2;MMP3;ACSL5;MRPS21;RPS3A;DKK1;DUSP6;OAS2;NDUFS4;GEMIN6;MNS1;EEF1E1;PHLDB2;TLR3;LRRC17;NCAPG;HMMR;PTS;ANAPC10;THBS3;NT5E;RANBP3L;ATP5E;MED31;MSC;CCDC18;NDUFA6;CENPW;BDNF;ANKRD22;SPRY4;TBCA;GNG11;ZWINT;LSM3;DCLK1;UQCRHL;TMEM156;KIF18A;IL6;CENPH;TOMM7;ID3;LRRN1;SCN2A;MEGF9;CDKN3	x
Transcriptional regulator	ENCODE TF ChIP-seq	POLR2AphosphoS2_A549_hg19	64/2000	5.85215e-15	4.75195e-12	-1.71256	44.6506	RPL31;RPL34;SNORA8;TNFAIP2;RPL9;SNORD57;SNORD53;RNU4ATAC;RPL39;SREBF1;RPL36A-HNRNPH2;MAMDC2;SNORD42B;VTRNA1-1;CACYBP;RPS3A;RBX1;EREG;DKC1;IRF1;SNORD46;SNORD104;SNORA28;SNRPG;CKS2;SNORA65;STX1A;SNORA64;EPHA2;SNORA61;SNORA16A;SNORD15B;CEBPD;C1R;COX7A2;TXN;THBS3;SNORD33;SNORD34;CTNNAL1;RPL17;IVNS1ABP;SNORD36B;SNORD6;TPRKB;MND1;CDC6;HSPE1;MFAP4;SNORD28;RPS27;SNORD29;UQCRQ;SNORD68;SNORD24;BCL3;ID1;SNO…	x
Transcriptional regulator	ENCODE TF ChIP-seq	KAT2A_HeLa-S3_hg19	46/1112	1.35807e-14	5.51377e-12	-1.73548	44.9901	EIF4A2;SNORA61;SNORA16A;RPL31;RPL34;NCAPG;ZBTB8OS;TXN;PTGS2;RPL9;SNORD15A;ATP5L;SLC16A6;CYP1B1;SNORD78;RPL39;RNU4ATAC;RPL17;IVNS1ABP;SNORD36B;RPS7;RPL23;RPS3A;CDC6;SNORD28;SNORD29;CCNE2;SNORD26;SNORD104;SNORD68;SNORD46;SNORD24;ID1;CKS2;SNORD44;ID3;RPL22L1;RPS20;RPL26;SLIRP;SNORA65;CENPQ;SNORD60;ITGB3BP;RPS24;SNORA64	x
Transcriptional regulator	ENCODE TF ChIP-seq	POLR2AphosphoS5_MEL cell line_mm9	72/2661	2.94932e-13	7.98283e-11	-1.62905	37.8773	EIF4A2;SNORD45B;COX7B;RPL31;SNORD1C;RPL34;COX7C;RPL9;PITPNC1;MRPL32;FADS2;SGOL1;SNORD57;SLC16A6;CHAC2;COA6;RPS7;ARL15;RPL23;CMC2;USMG5;RPS3A;DUSP6;SNORD104;IRF1;NDUFS5;CKS2;SNRPG;GEMIN6;SNRPE;SNORA64;SNORA16A;ENY2;NCAPG;UQCR11;COX7A2;HMMR;MRPL13;ANAPC10;PTS;ATP5L;ATP5E;SNORD33;SNORD34;COX14;DNAJC19;IVNS1ABP;PLK4;CCDC18;NDUFA6;CENPW;TEX30;NDUFA4;TPRKB;MND1;CDC6;HSPE1;CENPE;RPS27;CENPH;UQCRQ;SNORD6…	x
Transcriptional regulator	ENCODE TF ChIP-seq	ZNF274_K562_hg19	38/974	1.83311e-11	3.42296e-09	-1.81005	35.2828	EIF4A2;SNORD80;SNORA61;SNORD116-5;SNORD81;SNORD116-6;SNORA16A;SNORD15B;SNORD116-8;SNORD116-3;FGF7;ATP5E;SNORD33;SNORD78;SNORD34;RNU4ATAC;SREBF1;ARL15;VTRNA1-2;SNORD116-11;VTRNA1-1;PLXDC1;LSM3;SNORD28;RPS27;SNORD29;SNORD26;CENPH;SNORD68;SNORD46;SNORD104;SNORD47;NDUFAB1;ID1;SNORD44;RPS20;SNORD60;SNORA64	x
Transcriptional regulator	ENCODE TF ChIP-seq	TAF7_K562_hg19	34/793	2.10773e-11	3.42296e-09	-1.76519	34.4084	EIF4A2;SNORA61;SNORA16A;COX7B;RPL31;SNORD1C;NDUFB1;SNORD15A;SLC16A6;RPL17;RNU4ATAC;RPS7;ARL15;SNORD42B;RPS3A;CDC6;KIF18A;SNORD28;SNORD29;RPS27;SNORD26;SNORD68;DDIT3;SNORD46;SNRPG;CKS2;SNORD44;RPS20;SNORA24;RPS21;SNORD60;RPS24;RPL26L1;SNORA64	x
Transcriptional regulator	ENCODE TF ChIP-seq	SIN3A_HCT116_hg19	30/689	2.44697e-10	3.31156e-08	-1.78292	30.7077	SNORA61;SNORD80;SNORD81;DPY30;NCAPG;HMMR;RAD51AP1;SGOL1;NUF2;PBK;SNORD33;SNORD34;SNORD78;RNU4ATAC;PLK4;SNORD6;CENPW;ITGA2;RPL23;CENPE;KIF18A;MIR221;SNORD68;ID2;SNORD47;ID1;RPL26;CENPQ;MAD2L1;SNORA64	x
Transcriptional regulator	ENCODE TF ChIP-seq	BCL3_A549_hg19	49/1712	6.62022e-10	6.71953e-08	-1.76009	29.0691	EIF4A2;C11ORF74;RPL34;DPY30;RPL9;NUF2;CHAC2;RNU4ATAC;RPS7;RPL36A-HNRNPH2;VTRNA1-2;USMG5;MRPS21;VTRNA1-1;RPS3A;CACYBP;DKK1;GEMIN6;SNRPE;PFDN5;ITGB3BP;CES2;ENY2;NDUFB3;NDUFB1;COX7A2;PTGS2;RAD51AP1;ATP5E;SPRY4;TPRKB;NDUFA1;CDC6;HSPE1;LSM3;PSMC6;RPS27;CENPH;SNORD24;CENPK;NDUFAB1;CDK1;TOMM7;RPS20;RPL22L1;SLIRP;RPS21;RPL26L1;RPS24	x
Transcriptional regulator	ENCODE TF ChIP-seq	EZH2_K562_hg19	54/2000	5.89448e-10	6.71953e-08	-1.73201	28.6053	C11ORF74;COX7B;SNORD1C;ZBTB8OS;DPY30;DEPTOR;SGOL1;NUF2;CHAC2;RPL39;RPS7;RPL36A-HNRNPH2;KCND2;ITGA2;VTRNA1-2;VTRNA1-1;MRPS21;ADAM19;CH25H;OAS2;DDIT3;IL1B;SNORD47;NDUFS4;SNORA28;GEMIN6;ITGB3BP;ALDH9A1;SNORA61;SNORA16A;SNORD81;COX7A2;MRPL13;PTS;ATP5L;NT5E;CCL2;RPL17;DNAJC19;CENPW;NDUFA4;TGFB3;TPRKB;COX6C;RPS27;SNORD29;RPL22L1;RPS20;SLIRP;XAF1;CENPQ;RPL26L1;SNORD60;MAD2L1	x
Transcriptional regulator	ENCODE TF ChIP-seq	SIN3A_A549_hg19	47/1628	1.19845e-09	1.08127e-07	-1.72899	27.733	C11ORF74;ENY2;COX7B;RPL34;NDUFB3;DPY30;ZBTB8OS;NCAPG;ANAPC10;ATP5L;SGOL1;C14ORF2;NUF2;PBK;RPL39;CENPW;RPS7;SPRY4;TPRKB;VTRNA1-2;VTRNA1-1;USMG5;RPS3A;CACYBP;CDC6;ZWINT;LSM3;EREG;CENPE;RPS27;CENPH;UQCRQ;CENPK;CDK1;CKS2;GEMIN6;RPS20;RPL22L1;MNS1;SLIRP;PFDN4;PFDN5;RPL26L1;SNORD60;RPS24;MAD2L1;EPHA2	x
Transcriptional regulator	ENCODE TF ChIP-seq	NELFE_K562_hg19	20/334	1.80919e-09	1.46906e-07	-1.78075	28.0173	EIF4A2;SNORA61;SNORA16A;ARL15;SNORD28;RPS27;SNORD29;SNORD26;DDIT3;SNORD104;ID2;SNORD68;ID1;SNORD44;SNORD78;RPS20;RPL39;RNU4ATAC;SNORD60;SNORA64	x
Transcriptional regulator	ENCODE TF ChIP-seq	BCLAF1_K562_hg19	35/1007	2.33306e-09	1.72222e-07	-1.73093	26.9584	SNORD80;C11ORF74;SNORD81;SNORD15B;ENY2;HMMR;MRPL13;NUF2;SNORD33;SNORD34;SNORD78;RNU4ATAC;PLK4;RPS7;RPL36A-HNRNPH2;VTRNA1-2;VTRNA1-1;RPS3A;CACYBP;HSPE1;KIF18A;SNORD28;SNORD29;SNORD26;SNORD46;SNORD104;SNORD47;SNORD44;SNRPG;SNORD83B;SNRPE;RPS20;RPL22L1;ITGB3BP;SNORA64	x
Transcriptional regulator	ENCODE TF ChIP-seq	SIX5_A549_hg19	49/1839	6.49783e-09	4.39687e-07	-1.66791	24.4135	C11ORF74;SYNJ2BP-COX16;COX7B;RPL34;ZBTB8OS;RPL9;COX7C;DEPTOR;SGOL1;RNU4ATAC;RPS7;VTRNA1-2;USMG5;VTRNA1-1;RPS3A;VRK1;CACYBP;COMMD6;DKK1;NDUFS4;GEMIN6;SNRPE;RPL26;PFDN4;PFDN5;ITGB3BP;CES2;NDUFB3;NDUFB1;COX7A2;ATP5L;RAD51AP1;NDUFA4;TPRKB;NDUFA1;HSPE1;LSM3;CENPE;RPS27;UQCRQ;CENPK;NDUFAB1;TOMM7;RPS20;RPL22L1;SLIRP;RPL26L1;RPS24;SPC25	x
Transcriptional regulator	ENCODE TF ChIP-seq	KAT2A_GM12878_hg19	49/1849	7.6985e-09	4.73165e-07	-1.59726	23.2622	EIF4A2;RPL31;RPL34;ZBTB8OS;RPL9;RPL39;RNU4ATAC;SREBF1;RPS7;RPL23;RPS3A;RBX1;DDIT3;IRF1;SNORD104;SNORD46;CKS2;SNRPG;SNORD44;SNRPE;PFDN5;SNORA64;MIR155HG;SNORA61;SNORA16A;ENY2;SNORD15A;ATP5L;RAD51AP1;SNORD78;RPL17;PLK4;IVNS1ABP;SNORD36B;RARRES3;NDUFA1;INHBE;SNORD28;RPS27;SNORD29;SNORD26;ID2;SNORD68;SNORD24;CENPK;RPS20;RPL22L1;SNORD60;RPS24	x
Transcriptional regulator	ENCODE TF ChIP-seq	MYC_K562_hg19	118/6800	8.15802e-09	4.73165e-07	-1.44847	21.0953	EIF4A2;C11ORF74;SYNJ2BP-COX16;RPL31;RPL34;SNORD1C;PDCD5;RPL9;CREB3L1;SLC16A6;CHAC2;RPL39;RPS7;RPL36A-HNRNPH2;RPL23;SNORD105;RBX1;EREG;CCNE2;DKC1;DDIT3;SNORD104;SNRPG;SNRPE;RPL26;SNORA24;CES2;SNORA61;ENY2;COX17;NCAPG;ATP5I;TXN;HMMR;MRPL13;ANAPC10;RAD51AP1;ATP5E;MED31;IVNS1ABP;PLK4;SNORD36B;CCDC18;CDC6;LSM3;ZWINT;INHBE;SNORD28;RPS27;SNORD29;LSM6;SNORD26;UQCRQ;P4HA2;ID2;SNORD24;ID1;RPS20;RPS21;ADA;R…	x
Transcriptional regulator	ENCODE TF ChIP-seq	STAT3_GM12878_hg19	51/2000	1.23992e-08	6.29257e-07	-1.66535	23.7791	COX7B;RPL31;RPL34;COX7C;IFIT2;SEC61G;NUF2;CHAC2;RNU4ATAC;C8ORF59;RPS7;RPL36A-HNRNPH2;MRPS21;CACYBP;RPS3A;IRF1;SNRPG;CKS2;SNRPE;RPL26;PFDN4;MIR155HG;ENY2;NDUFB3;LY96;NCAPG;NDUFB1;COX7A2;HMMR;DDX60;MRPL13;RAD51AP1;APOL6;RPL17;PLK4;NDUFA6;NDUFA4;MX2;CDC6;RPS27;CENPH;UQCRQ;ID2;CENPK;TOMM7;CDK1;RPL22L1;RPS20;CENPQ;RPS24;SPC25	x
Transcriptional regulator	ENCODE TF ChIP-seq	GTF2B_K562_hg19	51/2000	1.23992e-08	6.29257e-07	-1.65968	23.6982	EIF4A2;COX7B;RPL34;COX7C;MRPL32;NUF2;PBK;SREBF1;C8ORF59;RPL36A-HNRNPH2;RPS7;RPL23;VTRNA1-2;MRPS21;USMG5;VRK1;EREG;DKC1;IRF1;NDUFS5;SNRPE;GEMIN6;RPL26;EEF1E1;ENY2;NCAPG;ATP5I;ANAPC10;ATP5L;DNAJC19;IVNS1ABP;SPRY4;TPRKB;NDUFA1;MND1;TBCA;LSM3;ZWINT;PSMC6;RPS27;P4HA2;UQCRQ;ID2;CENPK;TOMM7;CDK1;RPS20;RPS21;RPS24;SPC25;MEGF9	x
Transcriptional regulator	ENCODE TF ChIP-seq	REST_A549_hg19	43/1527	1.36774e-08	6.53297e-07	-1.70199	24.2385	EIF4A2;C11ORF74;ENY2;COX7B;RPL34;COX17;ATP5I;RPL9;COX7C;MRPL32;ATP5L;SGOL1;NUF2;MED31;RPL39;PLK4;RPS7;NDUFA4;TPRKB;NDUFA1;VTRNA1-2;VTRNA1-1;MRPS21;RPS3A;EREG;RAB30;PSMC6;RPS27;CENPH;IRF1;NDUFS4;CDK1;TOMM7;RPS20;SLIRP;PFDN4;RPS21;PFDN5;CES2;RPL26L1;ITGB3BP;SNORD60;EPHA2	x
Transcriptional regulator	ENCODE TF ChIP-seq	JUND_HCT116_hg19	19/348	1.90718e-08	8.1507e-07	-1.86098	26.0909	SNORD80;SNORA61;SNORD81;SNORD6;ITGA2;ANKRD22;CENPE;MIR221;SNORD114-26;SNORD47;RBP1;ID1;SNORD33;SNORD34;SNORD78;SNORA65;CTNNAL1;RNU4ATAC;SNORA64	x
Transcriptional regulator	ENCODE TF ChIP-seq	RELA_GM18526_hg19	30/838	1.88473e-08	8.1507e-07	-1.7584	24.6528	EIF4A2;MIR155HG;SNORA61;SNORA16A;OXTR;RPL31;ATP5I;TXN;FADS2;MSC;SNORD36B;NDUFA6;NDUFA4;SNORD105;HSPE1;RBX1;SNORD28;RPS27;SNORD29;SNORD26;IRF1;SNORD104;SNORD68;SNORD46;SNORD24;CKS2;SNORD44;SNORA24;RPL26;SNORD60	x
Transcriptional regulator	ENCODE TF ChIP-seq	E2F4_HeLa-S3_hg19	36/1173	3.02834e-08	1.22951e-06	-1.64145	22.3383	EIF4A2;SNORA61;SNORA16A;COX7B;NCAPG;ZBTB8OS;MRPL13;RAD51AP1;SGOL1;NUF2;PBK;PLK4;CCDC18;CENPW;VRK1;MND1;CACYBP;CDC6;ACYP1;ZWINT;LSM3;KIF18A;SNORD28;SNORD29;CENPH;CCNE2;SNORD26;CENPK;CDK1;SNRPG;RPS20;CENPQ;ITGB3BP;CDKN3;SPC25;MAD2L1	x
Transcriptional regulator	ENCODE TF ChIP-seq	IRF1_K562_hg19	86/4551	7.24807e-08	2.80259e-06	-1.49189	19.0738	SYNJ2BP-COX16;COX7B;RPL31;RPL34;PDCD5;ATP2A3;COX7C;HSPB11;MRPL32;IFIT2;SGOL1;DEPTOR;C14ORF2;SEC61G;NUF2;CHAC2;RNU4ATAC;RPL39;RPS7;RPL23;VTRNA1-2;MRPS21;CACYBP;RPS3A;VRK1;ACYP1;DKC1;SLCO4A1;IRF1;GEMIN6;EEF1E1;PFDN4;TLR3;CES2;ITGB3BP;ALDH9A1;ENY2;C1R;NDUFB1;LY96;NCAPG;HMMR;DDX60;MRPL13;ANAPC10;RAD51AP1;APOL6;MED31;CTNNAL1;RPL17;DNAJC19;PLK4;NDUFA6;CENPW;RARRES3;MX2;SPRY4;TPRKB;MND1;CDC6;ZWINT;MYO1D…	x
Transcriptional regulator	ENCODE TF ChIP-seq	TRIM28_U2OS_hg19	49/2000	8.44688e-08	2.85786e-06	-1.65591	21.1384	EIF4A2;C11ORF74;COX7B;RPL31;RPL34;ZBTB8OS;DEPTOR;C14ORF2;NUF2;RNU4ATAC;RPS7;ARL15;RPL23;RPS3A;NDUFS5;SNRPG;GEMIN6;PFDN4;PFDN5;ENY2;C1R;COX7A2;ATP5I;MRPL13;ANAPC10;RAD51AP1;RPL17;DNAJC19;CENPW;TGFB3;SPRY4;NDUFA1;TPRKB;HSPE1;CENPE;KIF18A;LSM6;RPS27;PSMC6;CENPH;UQCRQ;NDUFAB1;CENPK;TOMM7;RPS20;SLIRP;CENPQ;RPL26L1;RPS24	x
Transcriptional regulator	ENCODE TF ChIP-seq	MBD4_HepG2_hg19	46/1809	7.88475e-08	2.85786e-06	-1.63568	20.8802	ENY2;RPL34;NDUFB3;DPY30;ZBTB8OS;NCAPG;COX7A2;MRPL13;COX7C;NUF2;CHAC2;RNU4ATAC;DNAJC19;IVNS1ABP;PLK4;CENPW;RPS7;SERPIND1;NDUFA4;TPRKB;VTRNA1-2;ACSL5;MRPS21;VTRNA1-1;RPS3A;CACYBP;CDC6;HSPE1;DKK1;SNORD28;PSMC6;RPS27;UQCRQ;DDIT3;NDUFS4;NDUFAB1;TOMM7;SNRPG;GEMIN6;SNRPE;RPS20;RPL22L1;RPL26;PFDN4;CES2;RPS24	x
Transcriptional regulator	ENCODE TF ChIP-seq	CHD1_IMR-90_hg19	49/2000	8.44688e-08	2.85786e-06	-1.57849	20.1501	ZBTB8OS;PITPNC1;RPSAP52;SEC61G;NUF2;SLC16A6;CYP1B1;SREBF1;ARL15;VTRNA1-2;COMMD6;DKK1;ADAM19;GPRC5B;SNORD104;NDUFS5;DDIT3;SNORD46;SNORD44;ANGPTL2;SNRPE;PFDN4;CES2;SNORD80;SNORA16A;NDUFB1;UQCR11;SNORD15A;MED31;SNORD78;CTNNAL1;TGFB3;SPRY4;GNG11;CENPE;SNORD28;KIF18A;RPS27;SNORD26;UQCRQ;P4HA2;SNORD68;BCL3;NDUFAB1;ID3;RPL22L1;SNORD60;RPL26L1;RPS24	x
Transcriptional regulator	ENCODE TF ChIP-seq	CEBPB_A549_hg19	62/2860	9.4181e-08	3.059e-06	-1.56848	19.9156	C11ORF74;SYNJ2BP-COX16;RPL31;RPL34;PDCD5;DPY30;RPL9;RNU4ATAC;SREBF1;ARL15;MMP1;RPL23;SNORD42B;VTRNA1-2;MRPS21;USMG5;CACYBP;RPS3A;DUSP6;EREG;CH25H;RAB30;DKC1;IL1B;DDIT3;SNORD104;NDUFS5;NDUFS4;SNORD47;SNRPG;SNRPE;RPL26;ITGB3BP;SNORD81;NNMT;C1R;COX7A2;HMMR;PTGS2;PTS;PLK4;DNAJC19;CCDC18;ANKRD22;SPRY4;TPRKB;NDUFA1;CDC6;INHBE;MFAP4;KIF18A;RPS27;MIR221;CENPH;UQCRQ;SNORD68;NDUFAB1;ID1;ID3;RPS20;RPL22L1;R…	x
Transcriptional regulator	ENCODE TF ChIP-seq	POLR2A_endothelial cell of umbilical vein_hg19	84/4459	1.27101e-07	3.96945e-06	-1.47958	18.4014	EIF4A2;C11ORF74;COX7B;RPL31;COX7C;HSPB11;FADS2;SGOL1;ADAMTS1;PBK;CHAC2;RPL39;RNU4ATAC;SREBF1;RPS7;ARL15;RPL23;VTRNA1-2;USMG5;MRPS21;VTRNA1-1;CACYBP;RPS3A;ADAM19;GPRC5B;CCNE2;IRF1;SNORD46;RBP1;ANGPTL2;SNORA24;RPL26;MNS1;PFDN5;CES2;TLR3;EPHA2;MIR155HG;SNORA16A;COX17;NDUFB1;NCAPG;COX7A2;UQCR11;TXN;PTS;ANAPC10;ATP5L;ATP5E;MED31;CCL2;DNAJC19;SNORD36B;NDUFA4;NDUFA1;TPRKB;CDC6;HSPE1;LSM5;ZWINT;LSM3;KIF1…	x
Transcriptional regulator	ENCODE TF ChIP-seq	NR2F2_K562_hg19	38/1392	2.26119e-07	6.80032e-06	-1.66056	19.7582	EIF4A2;RPL31;RPL34;COX17;NCAPG;RPL9;ANAPC10;SGOL1;SEC61G;NUF2;PLK4;NDUFA6;RPS7;RPL36A-HNRNPH2;TPRKB;VTRNA1-2;NDUFA1;MRPS21;RPS3A;CACYBP;HSPE1;LSM3;EREG;KIF18A;RAB30;RPS27;CENPH;UQCRQ;DDIT3;NDUFS5;CDK1;SNRPE;RPS20;SLIRP;PFDN4;CENPQ;SNORD60;HBEGF	x
Transcriptional regulator	ENCODE TF ChIP-seq	TAF1_MCF-7_hg19	43/1695	2.37385e-07	6.88416e-06	-1.57531	18.7246	EIF4A2;RPL31;DPY30;NDUFB1;COX7A2;TXN;RPL9;MRPL32;DEPTOR;SGOL1;SEC61G;RPL39;RPL17;DNAJC19;IVNS1ABP;RPS7;RPL36A-HNRNPH2;ARL15;RPL23;NDUFA1;RPS3A;CACYBP;HSPE1;DKK1;ZWINT;LSM3;PSMC6;DDIT3;IRF1;ID2;CENPK;ID1;TOMM7;CKS2;SNRPE;RPL22L1;RPL26;SLIRP;RPS21;PFDN5;RPL26L1;SNORD60;RPS24	x
Transcriptional regulator	ENCODE TF ChIP-seq	ZZZ3_GM12878_hg19	16/293	2.57333e-07	7.20533e-06	-1.76775	20.9314	SNORD36B;RPS7;RPL34;RPL23;NDUFB3;RPS3A;MRPL13;SNORD15A;FGF7;KIF18A;SNORD24;NUF2;RPL26;SLIRP;RPL17;ITGB3BP	x
Transcriptional regulator	ENCODE TF ChIP-seq	FOXM1_GM12878_hg19	42/1648	2.96823e-07	8.034e-06	-1.57571	18.486	RPL31;NCAPG;RPL9;COX7C;RAD51AP1;NT5E;SGOL1;NUF2;PBK;CHAC2;RNU4ATAC;CENPW;NDUFA6;MX2;TPRKB;NDUFA1;VTRNA1-2;USMG5;MRPS21;MND1;VRK1;CDC6;HSPE1;COMMD6;LSM3;CENPE;RPS27;LSM6;CENPH;CENPK;NDUFAB1;CDK1;RPL22L1;RPL26;MNS1;SLIRP;PFDN4;RPS21;ITGB3BP;RPL26L1;MAD2L1;SPC25	x
Transcriptional regulator	ENCODE TF ChIP-seq	SUPT20H_GM12878_hg19	33/1132	3.7277e-07	9.76417e-06	-1.6649	19.2076	ENY2;NDUFB3;MRPL13;RAD51AP1;PBK;RPL17;DNAJC19;RPS7;RPL23;ANKRD22;SNORD42B;NDUFA1;CDC6;HSPE1;EREG;TMEM156;SNORD28;KIF18A;LSM6;SNORD29;PSMC6;SNORD26;OAS2;SNORD104;DDIT3;NDUFAB1;CENPK;TOMM7;RPS20;SNORD21;ITGB3BP;MAD2L1;ALDH9A1	x
Transcriptional regulator	ENCODE TF ChIP-seq	EZH2_HepG2_hg19	47/2000	5.24542e-07	1.25273e-05	-1.59769	18.0341	C11ORF74;SYNJ2BP-COX16;PPM1L;RPL31;C1R;RPL34;NDUFB3;ZBTB8OS;COX7A2;RPL9;MRPL13;PITPNC1;ANAPC10;RAD51AP1;ADAMTS5;LRRTM4;ADAMTS1;NUF2;RPL17;CENPW;RPS7;KCND2;SPRY4;RPS3A;TBCA;COX6C;DKK1;DCLK1;INHBE;ADAM19;RAB30;RFX8;SNORD29;CENPH;NDUFAB1;CENPK;RBP1;TOMM7;RPL22L1;SLIRP;CD24;PHLDB2;CENPQ;RPL26L1;TLR3;ITGB3BP;ALDH9A1	x
Transcriptional regulator	ENCODE TF ChIP-seq	RELA_GM18505_hg19	47/2000	5.24542e-07	1.25273e-05	-1.59408	17.9933	EIF4A2;MIR155HG;OXTR;RPL31;RPL34;COX17;ZBTB8OS;ATP5I;COX7A2;TXN;RPL9;MRPL32;SGOL1;SLC16A6;CHAC2;MSC;RNU4ATAC;RPL17;IVNS1ABP;RPS7;NDUFA4;MX2;RPL23;SNORD105;RPS3A;CACYBP;RBX1;RAB30;SNORD28;RPS27;SNORD29;SNORD26;OAS2;IRF1;SNORD104;SNORD68;SNORD24;NDUFS4;BCL3;TOMM7;RPL22L1;SNRPE;SNORA24;ITGB3BP;SNORD60;RPS24;SNORA64	x
Transcriptional regulator	ENCODE TF ChIP-seq	TRIM28_K562_hg19	48/2061	5.00851e-07	1.25273e-05	-1.56593	17.6755	EIF4A2;SNORA61;SNORA16A;COX7B;SNORD45B;RPL31;COX7A2;STON2;RPL9;HSPB11;CYP17A1;SGOL1;NUF2;SNORD78;RNU4ATAC;CTNNAL1;C8ORF59;NDUFA6;RPS7;RPL36A-HNRNPH2;RPL23;SNORD42B;VTRNA1-2;TPRKB;VTRNA1-1;MRPS21;RPS3A;CACYBP;SVIP;TMEM156;RAB30;SNORD28;SNORD29;SNORD26;UQCRQ;SNORD46;SNORD104;NDUFS4;SNORD44;TOMM7;RPS20;RPL22L1;SNRPE;MNS1;RPL26;SNORD60;ALDH9A1;MAD2L1	x
Transcriptional regulator	ENCODE TF ChIP-seq	MYC_HeLa-S3_hg19	63/3080	5.47594e-07	1.27042e-05	-1.54066	17.3688	EIF4A2;RPL31;RPL34;DPY30;RPL9;ADAMTS5;DEPTOR;C14ORF2;SEC61G;NUF2;PBK;CHAC2;RPL39;RNU4ATAC;RPS7;RPL36A-HNRNPH2;RPL23;VTRNA1-2;USMG5;MRPS21;VTRNA1-1;RPS3A;CACYBP;ACYP1;COMMD6;RAB30;SLCO4A1;DKC1;SNORD104;SNRPG;CKS2;SNRPE;GEMIN6;RPL26;EEF1E1;ITGB3BP;CES2;ENY2;UQCR11;ATP5I;COX7A2;TXN;HMMR;ANAPC10;ATP5E;DNAJC19;CCDC18;SPRY4;NDUFA1;TBCA;HSPE1;LSM5;LSM3;KIF18A;RPS27;ID1;ID3;RPS20;RPL22L1;SLIRP;RPS21;RPS2…	x
Transcriptional regulator	ENCODE TF ChIP-seq	POLR2A_GM12878_hg19	93/5311	5.76528e-07	1.30039e-05	-1.38355	15.5653	EIF4A2;COX7B;RPL34;ATP2A3;DPY30;RPL9;PITPNC1;MRPL32;FADS2;SGOL1;SEC61G;NUF2;PBK;CYP1B1;CHAC2;SNORD53;RNU4ATAC;RPL39;PDGFRB;SREBF1;C8ORF59;RPS7;KCND2;ARL15;RPL23;SNORD42B;USMG5;MRPS21;RPS3A;CACYBP;ACYP1;COMMD6;ITPKB;DKC1;SLCO4A1;SNORD46;IRF1;SNRPG;SNRPE;GEMIN6;SNORA24;RPL26;PFDN5;ITGB3BP;CES2;STX1A;SNORD81;SNORD15B;ENY2;ATP5EP2;CEBPD;C1R;RRAD;NDUFB3;COX17;NCAPG;COX7A2;HMMR;MRPL13;ANAPC10;PTS;ATP5E…	x
Transcriptional regulator	ENCODE TF ChIP-seq	RELA_GM12878_hg19	26/785	7.34255e-07	1.61139e-05	-1.62719	17.9574	EIF4A2;MIR155HG;COX7B;OXTR;RPL31;LY96;TXN;SGOL1;SNORD78;RNU4ATAC;RPL17;SNORD36B;RPS7;RPL23;RBX1;TMEM156;SNORD28;SNORD29;SNORD26;SNORD104;IRF1;SNORD24;SNORD44;SLIRP;RPL26;SNORA24	x
Transcriptional regulator	ENCODE TF ChIP-seq	MYBL2_HepG2_hg19	40/1595	8.76198e-07	1.8723e-05	-1.59639	17.3779	C11ORF74;ENY2;RPL34;COX17;NDUFB3;COX7C;PTS;ANAPC10;ATP5L;NUF2;PBK;RPL39;DNAJC19;CENPW;RPL36A-HNRNPH2;NDUFA4;NDUFA1;VTRNA1-2;MRPS21;VRK1;CACYBP;HSPE1;LSM3;CENPE;KIF18A;RPS27;CENPH;DDIT3;CENPK;CDK1;TOMM7;RPS20;RPL22L1;SLIRP;PFDN5;RPL26L1;ITGB3BP;RPS24;EPHA2;CDKN3	x
Transcriptional regulator	ENCODE TF ChIP-seq	REST_PFSK-1_hg19	52/2387	1.12398e-06	2.34018e-05	-1.49277	15.9169	EIF4A2;RPL31;RPL34;DPY30;RPL9;MRPL32;ADAMTS1;SEC61G;NUF2;PBK;RPS7;RPL36A-HNRNPH2;RPL23;USMG5;MRPS21;VTRNA1-1;RPS3A;ACYP1;DUSP6;RBX1;RAB30;NDUFS4;CKS2;SNRPE;RPL26;PFDN4;PFDN5;ITGB3BP;PPM1L;COX7A2;PTS;ATP5L;RPL17;NDUFA4;BDNF;SPRY4;TPRKB;NDUFA1;HSPE1;RPS27;ID2;ID1;TOMM7;RPS20;RPL22L1;SLIRP;SCN2A;RPS21;RPL26L1;SNORD60;RPS24;MAD2L1	x
Transcriptional regulator	ENCODE TF ChIP-seq	NFIC_HepG2_hg19	38/1493	1.20334e-06	2.44277e-05	-1.59163	16.9028	COX7B;ENY2;RPL31;RPL34;NCAPG;NDUFB1;COX7A2;COX7C;RPL9;SGOL1;PBK;RNU4ATAC;DNAJC19;C8ORF59;RPS7;NDUFA4;VTRNA1-2;MRPS21;VTRNA1-1;RPS3A;CACYBP;HSPE1;LSM3;RPS27;CENPH;NDUFS4;CENPK;NDUFAB1;CDK1;SNRPE;RPS20;RPL26;SLIRP;CENPQ;RPS21;RPL26L1;ITGB3BP;RPS24	x
Transcriptional regulator	ENCODE TF ChIP-seq	SETDB1_U2OS_hg19	46/2000	1.26145e-06	2.49829e-05	-1.65259	17.513	C11ORF74;EIF4A2;COX7B;ENY2;SNORD116-8;RPL31;COX17;NDUFB3;NCAPG;COX7A2;HMMR;PTGS2;COX7C;IFIT2;RAD51AP1;C14ORF2;NUF2;RNU4ATAC;C8ORF59;CENPW;RPL36A-HNRNPH2;RPS7;TPRKB;CACYBP;RPS3A;HSPE1;COMMD6;ZWINT;DUSP6;CENPE;KIF18A;LSM6;PSMC6;CENPH;SNORD104;CDK1;CKS2;RPS20;RPL22L1;MNS1;RPL26;CENPQ;ITGB3BP;RPL26L1;CDKN3;MAD2L1	x
Transcriptional regulator	ENCODE TF ChIP-seq	TAF1_A549_hg19	20/512	1.37286e-06	2.6542e-05	-1.66892	17.585	EIF4A2;NDUFA4;TPRKB;CDC6;RPL9;MRPL32;PSMC6;SGOL1;SNORD104;SEC61G;IRF1;CENPK;NUF2;TOMM7;CKS2;GEMIN6;RPL26;SLIRP;RPL39;RPS24	x
Transcriptional regulator	ENCODE TF ChIP-seq	MAFK_HepG2_hg19	62/3120	1.79666e-06	3.39276e-05	-1.50657	15.5046	EIF4A2;SYNJ2BP-COX16;RPL31;PDCD5;SNORA8;COX7C;RPL9;C14ORF2;SEC61G;NUF2;PBK;CHAC2;RNU4ATAC;RPL36A-HNRNPH2;RPS7;ARL15;RPL23;VTRNA1-2;USMG5;MRPS21;VTRNA1-1;RPS3A;RAB30;DKC1;NDUFS5;NDUFS4;GEMIN6;EEF1E1;PFDN4;PHLDB2;ITGB3BP;ENY2;LY96;ATP5I;DDX60;PTS;ATP5L;MED31;PDPN;DNAJC19;SNORD36B;PLK4;CENPW;NDUFA6;SERPIND1;RARRES3;NDUFA4;SPRY4;NDUFA1;CDC6;LSM3;RPS27;LSM6;PSMC6;NDUFAB1;RPS20;RPL22L1;CENPQ;RPL26L1;RP…	x
Transcriptional regulator	ENCODE TF ChIP-seq	FLI1_megakaryocyte_mm9	47/2119	2.51984e-06	4.65025e-05	-1.45471	14.5122	ENY2;ANAPC15;RPL34;NDUFB3;COX17;NCAPG;UQCR11;COX7A2;MRPL13;SNORD15A;RAD51AP1;SGOL1;SEC61G;NUF2;COA6;PLK4;IVNS1ABP;CENPW;RPS7;TEX30;RPL23;TPRKB;USMG5;RPS3A;VRK1;CACYBP;CDC6;LSM5;COMMD6;DUSP6;KIF18A;RPS27;CENPH;UQCRQ;SNORD104;DDIT3;CDK1;SNRPG;SNRPE;RPS20;RPL22L1;RPL26;CENPQ;RPS21;ITGB3BP;SPC25;MAD2L1	x
Transcriptional regulator	ENCODE TF ChIP-seq	CEBPB_GM12878_hg19	22/639	2.97492e-06	4.83126e-05	-1.70055	16.8998	EIF4A2;RPS7;RPL23;RPL34;VTRNA1-1;COX7A2;RPS3A;COX7C;LSM3;TMEM156;RPS27;SNORD26;OAS2;DDIT3;NDUFS4;NUF2;RPS20;RPL22L1;RPL26;RNU4ATAC;ITGB3BP;RPL26L1	x
Transcriptional regulator	ENCODE TF ChIP-seq	SIN3A_HepG2_hg19	28/955	2.72224e-06	4.83126e-05	-1.6542	16.4391	EIF4A2;DPY30;NCAPG;ANAPC10;SGOL1;NUF2;MED31;CENPW;RPS7;SPRY4;VTRNA1-2;ACSL5;MRPS21;MND1;VRK1;CDC6;ZWINT;LSM3;CENPE;KIF18A;DDIT3;CENPK;CDK1;CKS2;SNRPE;RPL22L1;SPC25;EPHA2	x
Transcriptional regulator	ENCODE TF ChIP-seq	CREB1_K562_hg19	43/1865	2.77862e-06	4.83126e-05	-1.61816	16.081	EIF4A2;COX7B;ENY2;RPL34;NCAPG;ATP5I;RPL9;MRPL13;PTS;ANAPC10;SGOL1;SEC61G;NUF2;PBK;RPL39;RNU4ATAC;DNAJC19;CENPW;RPS7;RPL36A-HNRNPH2;RPL23;NDUFA1;VTRNA1-2;USMG5;MRPS21;VTRNA1-1;RPS3A;VRK1;HSPE1;SVIP;CENPE;KIF18A;RAB30;RPS27;UQCRQ;NDUFS5;CENPK;NDUFAB1;SNRPG;GEMIN6;RPL22L1;CENPQ;MAD2L1	x
Transcriptional regulator	ENCODE TF ChIP-seq	MAFF_K562_hg19	45/2000	2.96111e-06	4.83126e-05	-1.53233	15.228	C11ORF74;SNORA16A;COX7B;ENY2;NCAPG;ZBTB8OS;LY96;NDUFB1;HMMR;COX7C;ANAPC10;PTS;RAD51AP1;NUF2;RPL17;RPL39;RNU4ATAC;RPS7;RPL36A-HNRNPH2;NDUFA4;VTRNA1-2;VTRNA1-1;MRPS21;SNORD105;RPS3A;COMMD6;LSM3;CENPE;RAB30;KIF18A;PSMC6;SNORD26;UQCRQ;SNORD46;ID1;NDUFS4;CENPK;SNRPG;SNORD44;RPS20;RPL22L1;GEMIN6;RPL26;PFDN4;MAD2L1	x
Transcriptional regulator	ENCODE TF ChIP-seq	E2F4_GM12878_hg19	45/2000	2.96111e-06	4.83126e-05	-1.46969	14.6055	ENY2;COX17;NDUFB3;NCAPG;HMMR;RPL9;MRPL13;MRPL32;RAD51AP1;SGOL1;NUF2;PBK;CHAC2;PLK4;CENPW;NDUFA6;RPS7;TPRKB;VRK1;MND1;CACYBP;CDC6;ACYP1;HSPE1;CENPE;KIF18A;LSM6;SLCO4A1;UQCRQ;IRF1;ID1;CENPK;CKS2;CDK1;SNRPG;RPS20;RPL22L1;SNRPE;MNS1;PFDN4;EEF1E1;CENPQ;SPC25;CDKN3;MAD2L1	x
Transcriptional regulator	ENCODE TF ChIP-seq	EZH2_GM12878_hg19	45/2000	2.96111e-06	4.83126e-05	-1.45956	14.5048	C11ORF74;SNORA61;EIF4A2;RPL34;SNORD1C;NDUFB3;LY96;ZBTB8OS;COX7A2;DDX60;ATP5L;SGOL1;C14ORF2;NUF2;MED31;FAM198B;RPL17;RNU4ATAC;PLK4;DNAJC19;C8ORF59;RPL23;ANKRD22;VTRNA1-1;MRPS21;RPS3A;HSPE1;LSM5;TMEM156;CH25H;RFX8;SNORD29;RPS27;NDUFS4;SNORA28;TOMM7;SPRY2;RPL22L1;SLIRP;RPL26;MNS1;SNORA65;CENPQ;TLR3;SNORD60	x
Transcriptional regulator	ENCODE TF ChIP-seq	FOSL2_A549_hg19	35/1375	3.30326e-06	5.25931e-05	-1.589	15.6563	EIF4A2;ENY2;OXTR;RPL31;SNORD1C;NDUFB1;ATP5I;PTGS2;MRPL13;ANAPC10;FADS2;RPSAP52;C14ORF2;SEC61G;NUF2;RNU4ATAC;RPS7;NDUFA4;TPRKB;VTRNA1-1;CACYBP;HSPE1;DKK1;LSM3;RAB30;RPS27;UQCRQ;DDIT3;ID2;SNRPE;RPL26;RPL26L1;ITGB3BP;SNORD60;EPHA2	x
Transcriptional regulator	ENCODE TF ChIP-seq	POLR2A_HepG2_hg19	102/6264	3.77054e-06	5.88785e-05	-1.23936	12.0714	EIF4A2;C11ORF74;RPL31;RPL34;SNORA8;RPL9;FAM198B;CHAC2;RPL39;C8ORF59;RPS7;ARL15;ACSL5;ACYP1;DKK1;RBX1;RBP1;SNRPG;SNRPE;GEMIN6;RPL26;SNORA24;PHLDB2;CES2;EPHA2;ENY2;COX17;NCAPG;COX7A2;TXN;HMMR;PPL;MRPL13;ATP5E;PLK4;IVNS1ABP;SNORD6;CCDC18;CDC6;LSM3;ZWINT;RPS27;UQCRQ;P4HA2;ID2;BCL3;ID1;RPS20;RPS21;ADA;RPS24;COX7B;RASGRF2;DPY30;MRPL32;SGOL1;SEC61G;SNORD57;NUF2;PBK;SNORD53;RNU4ATAC;MRPS21;USMG5;CACYBP;C…	x
Transcriptional regulator	ENCODE TF ChIP-seq	SIN3A_Panc1_hg19	28/976	4.05976e-06	6.13049e-05	-1.62748	15.786	EIF4A2;NDUFB3;NCAPG;MRPL32;RAD51AP1;SGOL1;ATP5E;NUF2;DNAJC19;RPS7;NDUFA4;SPRY4;VTRNA1-2;NDUFA1;USMG5;MRPS21;CDC6;ZWINT;CENPE;CENPH;CENPK;GEMIN6;SNRPE;RPS20;RPL26L1;MAD2L1;SPC25;CDKN3	x
Transcriptional regulator	ENCODE TF ChIP-seq	REST_GM12878_hg19	31/1149	4.07693e-06	6.13049e-05	-1.53603	14.899	EIF4A2;PPM1L;RPL31;TXN;RPL9;SNORD15A;RPL17;RPS7;BDNF;MX2;VTRNA1-1;RPS3A;ACYP1;HSPE1;MYO1D;SNORD28;SNORD29;SNORD26;SNORD46;SNORD104;SNORD68;IRF1;ID2;SNRPG;RPL22L1;RPL26;SCN2A;ITGB3BP;RPS24;MAD2L1;SNORA64	x
Transcriptional regulator	ENCODE TF ChIP-seq	NFATC1_GM12878_hg19	37/1532	5.46098e-06	8.06239e-05	-1.55175	14.6264	SNORD45B;RPL31;RPL34;COX17;COX7C;RPL9;PTS;ATP5L;NT5E;SEC61G;ATP5E;NUF2;CHAC2;RPL17;RNU4ATAC;PLK4;NDUFA6;RPS7;MX2;TPRKB;VTRNA1-1;RPS3A;CACYBP;CDC6;HSPE1;LSM3;RPS27;UQCRQ;NDUFAB1;SNRPE;RPL26;PFDN5;CENPQ;ITGB3BP;SNORD60;RPS24;MAD2L1	x
Transcriptional regulator	ENCODE TF ChIP-seq	CTCF_astrocyte_hg19	44/2000	6.7822e-06	9.17858e-05	-1.52319	14.1597	MIR155HG;OXTR;COX7B;C1R;SNORD1C;ATP5I;PTGS2;IFIT2;ADAMTS1;C14ORF2;CHAC2;RNU4ATAC;NDUFA6;RPL36A-HNRNPH2;TGFB3;SNORD42B;SPRY4;USMG5;SNORD105;MND1;RPS3A;COMMD6;COX6C;SVIP;MYO1D;CH25H;PSMC6;SNORD26;UQCRQ;NDUFAB1;NDUFS4;TOMM7;SNORD83B;SNORD44;SNRPE;RPS20;RPL26;SCN2A;CD24;PFDN4;RPL26L1;ITGB3BP;HBEGF;CDKN3	x
Transcriptional regulator	ENCODE TF ChIP-seq	CEBPB_IMR-90_hg19	44/2000	6.7822e-06	9.17858e-05	-1.47513	13.7129	RPL31;RPL34;LRRC17;ATP5I;COX7A2;HMMR;PTGS2;RPL9;ANAPC10;PITPNC1;HSPB11;IFIT2;ADAMTS1;PLK4;DNAJC19;SNORD6;RPL36A-HNRNPH2;MMP1;ARL15;RPL23;ANKRD22;SPRY4;TPRKB;MRPS21;USMG5;RPS3A;GDF5;KIF18A;RAB30;RPS27;MIR221;CENPH;DKC1;DDIT3;IL1B;NDUFS4;NDUFAB1;RBP1;SNRPG;SNRPE;RPL22L1;RPL26;ITGB3BP;RPS24	x
Transcriptional regulator	ENCODE TF ChIP-seq	SIRT6_K562_hg19	44/2000	6.7822e-06	9.17858e-05	-1.47147	13.6789	SNORA61;HMMR;TXN;MRPL13;RPL9;MRPL32;HSPB11;PTS;RAD51AP1;FGF5;SGOL1;SNORD57;NUF2;SNORD34;CHAC2;RPL39;CTNNAL1;PLK4;CCDC18;SERPIND1;RPL36A-HNRNPH2;TGFB3;SNORD42B;TPRKB;VTRNA1-1;CDC6;COMMD6;KIF18A;CCNE2;CENPH;ID2;NDUFS5;NDUFAB1;CENPK;TOMM7;RPS20;SNRPE;RPL22L1;PFDN4;CENPQ;RPL26L1;ITGB3BP;RPS24;SPC25	x
Transcriptional regulator	ENCODE TF ChIP-seq	RELA_GM19099_hg19	44/2000	6.7822e-06	9.17858e-05	-1.399	13.0052	EIF4A2;ENY2;RPL34;PDCD5;NDUFB1;NCAPG;COX7C;ATP5L;FADS2;SGOL1;ATP5E;SLC16A6;CHAC2;RNU4ATAC;RPL17;RPS7;NDUFA4;RPL23;SPRY4;NDUFA1;TPRKB;USMG5;TBCA;CENPE;KIF18A;RPS27;PSMC6;CENPH;UQCRQ;DDIT3;CENPK;NDUFAB1;TOMM7;CDK1;RPL22L1;RPS20;PFDN4;CENPQ;PFDN5;ITGB3BP;RPL26L1;RPS24;MAD2L1;ALDH9A1	x
Transcriptional regulator	ENCODE TF ChIP-seq	E2F4_myocyte_mm9	44/2000	6.7822e-06	9.17858e-05	-1.35543	12.6001	EIF4A2;NCAPG;COX7A2;RPL9;COX7C;IFIT2;RAD51AP1;NUF2;PBK;COA6;DNAJC19;PLK4;IVNS1ABP;CENPW;RPS7;TEX30;ARL15;VRK1;RPS3A;MND1;CDC6;ACYP1;LSM5;HSPE1;LSM3;ZWINT;CENPE;KIF18A;LSM6;SNORD104;IRF1;NDUFAB1;ID1;SNRPG;CDK1;ANGPTL2;GEMIN6;SNRPE;RPS20;CENPQ;ITGB3BP;MAD2L1;SPC25;CDKN3	x
Transcriptional regulator	ENCODE TF ChIP-seq	ZZZ3_HeLa-S3_hg19	12/216	6.98484e-06	9.29786e-05	-1.63277	15.1572	C11ORF74;SNORD36B;FGF7;KIF18A;SNORD36C;RPS7;TGFB3;RPL23;SNORD24;NDUFB3;MRPL13;ITGB3BP	x
Transcriptional regulator	ENCODE TF ChIP-seq	REST_H1-hESC_hg19	39/1680	7.33505e-06	9.60655e-05	-1.43525	13.2767	SNORA61;EIF4A2;SNORA16A;PPM1L;RPL31;RPL34;TNFAIP2;SNORD15A;CYP1B1;RPL17;PDGFRB;SNORD36B;RPS7;BDNF;MX2;SNORD42B;VTRNA1-2;VTRNA1-1;ACYP1;HSPE1;GDF5;DUSP6;MYO1D;IL6;SNORD28;SNORD29;SNORD26;SNORD24;SNORD46;SNORD68;ID2;SNORD44;CKS2;RPL26;SCN2A;ITGB3BP;SNORD60;MAD2L1;SNORA64	x
Transcriptional regulator	ENCODE TF ChIP-seq	POLR2AphosphoS5_G1E-ER4_mm9	43/1944	7.68931e-06	9.91067e-05	-1.42686	13.1546	EIF4A2;SNORD45B;RPL34;RPL9;PITPNC1;ANAPC10;SNORD15A;SGOL1;ATP5E;SEC61G;SNORD57;SNORD33;SNORD34;DNAJC19;IVNS1ABP;NDUFA6;RPS7;ARL15;CMC2;RPL23;SNORD42B;RPS3A;HSPE1;ZWINT;RAB30;RPS27;CENPH;UQCRQ;SNORD104;SNORD68;DDIT3;ID1;CENPK;SNORD47;SNRPG;CKS2;SNORD83B;RPS20;RPL22L1;SNORA24;SNORA65;SPC25;SNORA64	x
Transcriptional regulator	ENCODE TF ChIP-seq	FOS_MCF 10A_hg19	72/4017	8.4755e-06	0.000107533	-1.29408	11.8249	C11ORF74;SYNJ2BP-COX16;RPL31;RPL34;ZBTB8OS;RPL9;COX7C;MRPL32;DEPTOR;C14ORF2;RPL39;C8ORF59;RPL36A-HNRNPH2;RPS7;MMP1;ARL15;RPL23;VTRNA1-2;VTRNA1-1;MRPS21;VRK1;ITPKB;RAB30;NDUFS5;DDIT3;SNORD47;NDUFS4;SNRPG;GEMIN6;SNRPE;RPL26;PFDN4;PFDN5;EPHA2;ENY2;CEBPD;C1R;NDUFB3;COX17;NCAPG;LY96;COX7A2;ATP5I;PTGS2;PPL;ANAPC10;APOL6;MED31;RPL17;PLK4;DNAJC19;CENPW;NDUFA6;NDUFA4;ANKRD22;SPRY4;TPRKB;TBCA;HSPE1;GNG11;L…	x
Transcriptional regulator	ENCODE TF ChIP-seq	SIN3A_PFSK-1_hg19	38/1632	9.10641e-06	0.000112036	-1.4398	13.0974	ENY2;COX7B;NCAPG;COX7A2;ANAPC10;RAD51AP1;DEPTOR;SGOL1;LRRTM4;ATP5E;CREB3L1;NUF2;PBK;CCDC18;CENPW;RPS7;NDUFA4;RPL23;TPRKB;MRPS21;VTRNA1-1;USMG5;CDC6;CENPE;KIF18A;RAB30;RPS27;CENPH;ID2;ID1;CDK1;RPS20;RPL22L1;RPL26;MNS1;MAD2L1;SPC25;HBEGF	x
Transcriptional regulator	ENCODE TF ChIP-seq	GATA1_MEL cell line_mm9	58/2994	9.06094e-06	0.000112036	-1.33777	12.1693	RPL31;ZBTB8OS;COX7C;MRPL32;SGOL1;DEPTOR;SEC61G;NUF2;CHAC2;RPS7;ARL15;SNORD42B;ACSL5;CACYBP;VRK1;ACYP1;COMMD6;DUSP6;RBX1;SLC7A4;DKC1;DDIT3;NDUFS5;IRF1;CKS2;GEMIN6;SNRPE;RPL26;MNS1;PFDN5;ALDH9A1;SNORA16A;ENY2;ANAPC15;RRAD;NDUFB3;LY96;COX7A2;HMMR;PTS;CYP17A1;COX14;DNAJC19;CCDC18;NDUFA6;TEX30;NDUFA4;NDUFA1;LSM5;ZWINT;CENPE;IL6;RPS27;LSM6;PSMC6;UQCRQ;ID3;MAD2L1	x
Transcriptional regulator	ENCODE TF ChIP-seq	CHD1_MEL cell line_mm9	22/691	9.82788e-06	0.000118198	-1.56221	14.1273	IVNS1ABP;EIF4A2;SNORD45B;RPS7;RPL31;CMC2;PITPNC1;CENPE;UQCRQ;SNORD68;DDIT3;SNORD57;SNORD47;SNORA28;SNORD33;CKS2;SLC16A6;SNORD83B;SNORD34;SNORA24;RPL39;RPS24	x
Transcriptional regulator	ENCODE TF ChIP-seq	NFIC_GM12878_hg19	30/1143	9.89834e-06	0.000118198	-1.46519	13.2499	ENY2;RPL31;RPL34;NDUFB3;NDUFB1;RPL9;MRPL13;ATP5L;SGOL1;CHAC2;DNAJC19;PLK4;CENPW;RPS7;NDUFA4;TPRKB;VTRNA1-2;USMG5;COMMD6;LSM3;RPS27;LSM6;UQCRQ;CENPK;RPL26;SLIRP;PFDN4;CENPQ;ITGB3BP;MAD2L1	x
Transcriptional regulator	ENCODE TF ChIP-seq	MTA3_GM12878_hg19	30/1150	1.1093e-05	0.000130543	-1.51851	13.5812	RPL31;C1R;NDUFB3;RPL9;ANAPC10;ATP5L;RAD51AP1;NUF2;MED31;CHAC2;RPL39;RNU4ATAC;NDUFA4;MX2;VTRNA1-2;USMG5;MRPS21;RPS3A;COMMD6;PSMC6;RPS27;CENPH;RPL22L1;RPL26;PFDN4;XAF1;PFDN5;ITGB3BP;SNORD60;RPS24	x
Transcriptional regulator	ENCODE TF ChIP-seq	ZBTB33_A549_hg19	47/2245	1.1293e-05	0.000130998	-1.39711	12.4906	ENY2;COX7B;RPL31;RPL34;NDUFB1;NCAPG;COX7A2;RPL9;C14ORF2;NUF2;PBK;RNU4ATAC;RPL36A-HNRNPH2;NDUFA4;RPL23;VTRNA1-2;TPRKB;NDUFA1;VTRNA1-1;RPS3A;VRK1;CACYBP;CDC6;HSPE1;SVIP;DKK1;LSM3;RAB30;RPS27;LSM6;UQCRQ;ID2;NDUFS4;CENPK;ID1;SNRPG;SNRPE;RPL22L1;RPS20;RPL26;EEF1E1;CES2;RPL26L1;SNORD60;RPS24;MAD2L1;SPC25	x
Transcriptional regulator	ENCODE TF ChIP-seq	WHSC1_K562_hg19	43/2000	1.51514e-05	0.000168534	-1.49322	12.9736	OXTR;NNMT;PDCD5;NDUFB3;DPY30;NCAPG;COX7C;RPL9;MRPL32;PTS;ATP5L;DEPTOR;C14ORF2;SEC61G;NUF2;RPL39;DNAJC19;CENPW;RPL36A-HNRNPH2;NDUFA1;TPRKB;VTRNA1-1;SNORD105;RPS3A;KIAA1161;ZWINT;EREG;RBX1;CENPE;KIF18A;RPS27;PSMC6;NDUFS5;ID2;CENPK;NDUFS4;SNORD47;SNRPG;RPL22L1;RPS20;MNS1;MAD2L1;CDKN3	x
Transcriptional regulator	ENCODE TF ChIP-seq	BRCA1_HeLa-S3_hg19	43/2000	1.51514e-05	0.000168534	-1.48479	12.9004	EIF4A2;RPL31;COX17;PDCD5;NCAPG;RPL9;COX7C;ANAPC10;DEPTOR;ADAMTS1;C14ORF2;CHAC2;ARL15;SPRY4;VTRNA1-2;TPRKB;NDUFA1;MRPS21;RPS3A;TBCA;COMMD6;GNG11;ZWINT;RBX1;KIF18A;LSM6;P4HA2;UQCRQ;DDIT3;CENPK;NDUFAB1;GEMIN6;RPS20;EEF1E1;PFDN5;RPS21;CENPQ;CES2;RPS24;RPL26L1;CDKN3;ALDH9A1;EPHA2	x
Transcriptional regulator	ENCODE TF ChIP-seq	MAFF_HepG2_hg19	43/2000	1.51514e-05	0.000168534	-1.33573	11.6053	C11ORF74;RPL34;SNORA8;LY96;ATP5I;COX7C;RPL9;ANAPC10;SEC61G;MED31;NUF2;PBK;DNAJC19;SNORD36B;NDUFA6;CENPW;RPS7;SERPIND1;NDUFA4;ARL15;RARRES3;SPRY4;VTRNA1-2;VTRNA1-1;USMG5;RPS3A;VRK1;LSM3;RAB30;LSM6;RPS27;UQCRQ;NDUFS5;NDUFS4;NDUFAB1;ID1;SNRPG;RPS20;RPL26;MNS1;PFDN4;SNORA65;CENPQ	x
Transcriptional regulator	ENCODE TF ChIP-seq	STAT3_MCF 10A_hg19	68/3788	1.5689e-05	0.000172155	-1.27046	11.0112	C11ORF74;SYNJ2BP-COX16;RPL34;SNORA8;RPL9;MRPL32;C14ORF2;NUF2;C8ORF59;RPS7;RPL36A-HNRNPH2;MMP1;ARL15;RPL23;VTRNA1-2;VTRNA1-1;CACYBP;COMMD6;RAB30;SLCO4A1;DDIT3;NDUFS4;SNRPG;SNRPE;RPL26;PFDN4;PFDN5;ITGB3BP;HBEGF;SNORD15B;ENY2;NCAPG;LY96;COX7A2;ATP5I;HMMR;PTGS2;DDX60;ANAPC10;PTS;ATP5L;APOL6;MED31;RPL17;CENPW;NDUFA4;RARRES3;ANKRD22;SPRY4;TPRKB;NDUFA1;MND1;HSPE1;LSM5;LSM3;TMEM156;KIF18A;PSMC6;LSM6;RPS2…	x
Transcriptional regulator	ENCODE TF ChIP-seq	STAT1_HeLa-S3_hg19	26/945	1.83883e-05	0.000199084	-1.51015	12.8692	ENY2;NNMT;LPCAT1;TXN;DDX60;PTGS2;COX7C;MRPL32;RAD51AP1;APOL6;NUF2;SLC16A6;PBK;CCL2;CYP1B1;RPL17;MND1;HSPE1;SVIP;IRF1;ID1;ID3;RPL26;RPS24;ADA;SNORA64	x
Transcriptional regulator	ENCODE TF ChIP-seq	ATF2_GM12878_hg19	37/1641	2.39283e-05	0.000255655	-1.44263	11.933	EIF4A2;RPL34;ZBTB8OS;LY96;ATP5I;COX7C;ANAPC10;ATP5L;PBK;RPL17;PLK4;CENPW;RPS7;TPRKB;VTRNA1-2;VTRNA1-1;RPS3A;HSPE1;LSM3;CENPE;KIF18A;RPS27;LSM6;OAS2;UQCRQ;CENPK;NDUFAB1;SNRPE;RPS20;RPL26;SLIRP;PFDN4;PFDN5;RPL26L1;ITGB3BP;RPS24;MAD2L1	x
Transcriptional regulator	ENCODE TF ChIP-seq	REST_SK-N-SH_hg19	37/1645	2.51804e-05	0.000265539	-1.35637	11.168	RPL31;ZBTB8OS;RPL9;MRPL32;FGF5;NT5E;ADAMTS1;SEC61G;NUF2;PBK;RNU4ATAC;RPS7;VTRNA1-2;TPRKB;MRPS21;VTRNA1-1;CACYBP;RPS27;LSM6;CENPH;NDUFS5;IRF1;ID2;NDUFS4;NDUFAB1;ID1;TOMM7;CKS2;RPS20;GEMIN6;SNRPE;RPL22L1;SLIRP;RPS21;CES2;RPL26L1;MAD2L1	x
Transcriptional regulator	ENCODE TF ChIP-seq	ATF3_A549_hg19	42/1991	2.9799e-05	0.000310215	-1.36355	11.0151	EIF4A2;RPL31;NDUFB3;DPY30;NDUFB1;COX7A2;ATP5I;HMMR;PTGS2;MRPL13;MRPL32;RAD51AP1;NUF2;RNU4ATAC;C8ORF59;RPS7;NDUFA4;RPL23;SNORD42B;SPRY4;TPRKB;VTRNA1-2;VTRNA1-1;CACYBP;HSPE1;DKK1;DUSP6;RAB30;RPS27;SNORD26;DDIT3;ID2;CENPK;NDUFAB1;SNRPG;CKS2;SNRPE;RPS20;RPL26;RPL26L1;ITGB3BP;CES2	x
Transcriptional regulator	ENCODE TF ChIP-seq	SP1_H1-hESC_hg19	38/1727	3.09359e-05	0.000317974	-1.37978	11.1121	COX7B;RPL31;RPL34;NDUFB3;NDUFB1;HMMR;RPL9;MRPL32;LOXL1;ATP5L;DEPTOR;SGOL1;NUF2;RPL17;NDUFA6;CENPW;RPS7;RPL23;USMG5;VRK1;ACYP1;HSPE1;SVIP;ZWINT;CENPE;RPS27;PSMC6;DDIT3;ID2;CENPK;CDK1;RPS20;MNS1;CENPQ;PFDN5;RPS24;MEGF9;SPC25	x
Transcriptional regulator	ENCODE TF ChIP-seq	JUN_HepG2_hg19	42/2000	3.30014e-05	0.000330829	-1.39888	11.2105	SNORD80;SNORD81;RPL34;ATP5I;RPL9;MRPL13;ANAPC10;RANBP3L;PBK;SNORD78;CTNNAL1;PLK4;SREBF1;CCDC18;CENPW;RPL23;ANKRD22;VTRNA1-2;VTRNA1-1;USMG5;ARHGAP28;TBCA;LSM5;DKK1;INHBE;CENPE;RAB30;SNORD28;KIF18A;RPS27;SNORD29;CENPH;SNORD26;NDUFS5;DDIT3;SNORD47;CENPK;ID1;RBP1;CKS2;EEF1E1;EPHA2	x
Transcriptional regulator	ENCODE TF ChIP-seq	GATA2_endothelial cell of umbilical vein_hg19	42/2000	3.30014e-05	0.000330829	-1.37752	11.0393	CSF3;ENY2;NNMT;ZBTB8OS;NCAPG;TXN;PTGS2;COX7C;RGS4;RPSAP52;NT5E;NUF2;FAM198B;CCL2;RNU4ATAC;CTNNAL1;IVNS1ABP;CCDC18;ARL15;MMP1;RARRES3;RPL23;ITGA2;SPRY4;VTRNA1-1;CACYBP;KIAA1161;DKK1;GNG11;PLXDC1;DUSP6;TMEM156;IL6;PSMC6;RPS27;SNORD104;BCL3;CKS2;SPRY2;ID3;SNORA24;STX1A	x
Transcriptional regulator	ENCODE TF ChIP-seq	ETS1_GM12878_hg19	11/215	3.46752e-05	0.000343369	-1.4961	11.934	EIF4A2;RPS7;SNORD1C;SNORD24;SNORD42B;SNRPG;RPS3A;RPL26;RNU4ATAC;LSM3;SPC25	x
Transcriptional regulator	ENCODE TF ChIP-seq	TEAD4_SK-N-SH_hg19	17/493	3.97232e-05	0.000383147	-1.5761	12.3994	EIF4A2;NNMT;RRAD;ITGA2;VTRNA1-1;PLXDC1;DUSP6;PITPNC1;LOXL1;MFAP4;RPSAP52;SNORD68;ID1;CCL2;ID3;RPL26;RNU4ATAC	x
Transcriptional regulator	ENCODE TF ChIP-seq	TEAD4_K562_hg19	32/1358	3.94105e-05	0.000383147	-1.41512	11.1329	C11ORF74;COX7B;RPL34;COX17;NCAPG;COX7A2;ATP5I;COX7C;RPL9;RAD51AP1;CHAC2;CENPW;RPS7;NDUFA4;SPRY4;NDUFA1;USMG5;RPS3A;HSPE1;KIF18A;LSM6;UQCRQ;NDUFAB1;ID1;SNRPE;RPS20;PFDN4;ITGB3BP;RPL26L1;SNORD60;RPS24;SPC25	x
Transcriptional regulator	ENCODE TF ChIP-seq	JUND_HepG2_hg19	58/3153	4.01077e-05	0.000383147	-1.32608	10.4324	EIF4A2;SYNJ2BP-COX16;SNORD45B;RPL31;RPL9;RPSAP52;NUF2;RNU4ATAC;RPS7;RPL36A-HNRNPH2;ARL15;VTRNA1-2;VTRNA1-1;RPS3A;CACYBP;DUSP6;RAB30;DDIT3;NDUFS5;SNORD47;SNRPG;SNRPE;RPL26;PFDN4;CES2;ITGB3BP;EPHA2;NDUFB1;ATP5I;TXN;MRPL13;ANAPC10;ATP5E;IVNS1ABP;PLK4;DNAJC19;NDUFA6;CENPW;SERPIND1;NDUFA4;SPRY4;TPRKB;HSPE1;LSM3;CENPE;KIF18A;RPS27;UQCRQ;ID2;NDUFAB1;ID1;CENPK;RPS20;RPL22L1;RPS21;CENPQ;RPS24;RPL26L1	x
Transcriptional regulator	ENCODE TF ChIP-seq	BCLAF1_GM12878_hg19	34/1490	4.1758e-05	0.000394273	-1.38836	10.8826	EIF4A2;RPL34;NDUFB3;COX7C;MRPL32;SGOL1;C14ORF2;NUF2;RNU4ATAC;PLK4;C8ORF59;CENPW;RPS7;MX2;TPRKB;NDUFA1;VTRNA1-2;USMG5;MRPS21;VTRNA1-1;MND1;RPS3A;CACYBP;RPS27;CENPH;CENPK;NDUFAB1;RPS20;PFDN4;PFDN5;RPL26L1;ITGB3BP;CES2;MAD2L1	x
Transcriptional regulator	ENCODE TF ChIP-seq	EP300_K562_hg19	80/4840	4.28215e-05	0.000399667	-1.16454	9.11236	EIF4A2;C11ORF74;COX7B;RPL34;PDCD5;ATP2A3;ZBTB8OS;DPY30;RPL9;HSPB11;FGF5;DEPTOR;NUF2;SLC16A6;PBK;CHAC2;RNU4ATAC;RPL39;RPS7;RPL36A-HNRNPH2;ARL15;RPL23;VTRNA1-2;VTRNA1-1;MRPS21;RPS3A;CACYBP;RAB30;CCNE2;DDIT3;NDUFS5;NDUFS4;SNRPG;SNRPE;GEMIN6;RPL26;SNORA24;ITGB3BP;HBEGF;SNORA61;ENY2;SNORD116-8;NDUFB3;LRRC17;LY96;COX7A2;ATP5I;TXN;MRPL13;ANAPC10;PTS;ATP5L;RAD51AP1;ATP5E;DNAJC19;PLK4;CCDC18;CENPW;NDUFA4;…	x
Transcriptional regulator	ENCODE TF ChIP-seq	RELA_GM12892_hg19	31/1302	4.3436e-05	0.000400796	-1.3751	10.7561	EIF4A2;MIR155HG;SNORA61;SNORA16A;OXTR;RPL31;ATP5I;TXN;RPL9;SNORD15A;FADS2;SGOL1;SNORD78;RPL17;SNORD36B;RPS7;SNORD42B;RPS3A;HSPE1;RBX1;SNORD28;SNORD29;SNORD26;IRF1;SNORD68;SNORD46;SNORD24;CKS2;SNORD44;RPS24;SNORA64	x
Transcriptional regulator	ENCODE TF ChIP-seq	POLR2AphosphoS5_GM12878_hg19	33/1431	4.47254e-05	0.000408056	-1.3626	10.6339	SNORD80;ENY2;COX7B;PTS;IFIT2;CREB3L1;PBK;SNORD53;CTNNAL1;RNU4ATAC;SREBF1;C8ORF59;CENPW;NDUFA4;TGFB3;SPRY4;TPRKB;MND1;ACYP1;CDC6;HSPE1;COMMD6;UQCRHL;ITPKB;TMEM156;CENPH;SLCO4A1;CENPK;NDUFAB1;ID1;CDK1;GEMIN6;ITGB3BP	x
Transcriptional regulator	ENCODE TF ChIP-seq	JUND_A549_hg19	20/657	4.60817e-05	0.000415759	-1.47274	11.4659	SREBF1;NDUFB3;VTRNA1-2;COMMD6;PTGS2;HSPE1;ANAPC10;RAB30;RPS27;C14ORF2;ATP5E;ID2;NUF2;NDUFAB1;TOMM7;SNRPE;PFDN4;CTNNAL1;RNU4ATAC;CES2	x
Transcriptional regulator	ENCODE TF ChIP-seq	JUND_SK-N-SH_hg19	35/1565	4.75714e-05	0.000424483	-1.37975	10.7132	SNORD80;SNORD81;NNMT;PPM1L;NDUFB1;SNORD114-3;ANAPC10;LOXL1;ADAMTS1;SNORD33;SNORD78;SNORD34;CCL2;CTNNAL1;RNU4ATAC;ITGA2;VTRNA1-1;COMMD6;CENPE;TMEM156;RAB30;IL6;RPS27;MIR221;UQCRQ;DDIT3;ID1;RBP1;SNORD47;SNORD44;PFDN4;SNORA65;STX1A;EPHA2;SNORA64	x
Transcriptional regulator	ENCODE TF ChIP-seq	CEBPB_HepG2_hg19	64/3621	4.81061e-05	0.000424589	-1.22426	9.50562	SYNJ2BP-COX16;RPL31;RPL34;RPL9;LOXL1;MRPL32;PBK;RNU4ATAC;SREBF1;RPL36A-HNRNPH2;RPS7;ARL15;RPL23;SNORD42B;VTRNA1-2;MRPS21;VTRNA1-1;ACSL5;RPS3A;CACYBP;DUSP6;RAB30;DKC1;DDIT3;NDUFS5;SNORD104;NDUFS4;SNRPG;SNRPE;RPL26;ITGB3BP;STX1A;EPHA2;ATP5I;HMMR;TXN;PPL;APOL6;DNAJC19;PLK4;CCDC18;SNORD6;NDUFA6;CENPW;SERPIND1;SPRY4;NDUFA1;CDC6;HSPE1;KIAA1161;INHBE;MFAP4;CENPE;KIF18A;RPS27;CENPH;UQCRQ;SNORD68;CENPK;RP…	x
Transcriptional regulator	ENCODE TF ChIP-seq	RELA_GM12891_hg19	41/2000	7.00538e-05	0.00058643	-1.28701	9.57722	EIF4A2;SNORA16A;RRAD;RPL31;RPL34;NDUFB3;ZBTB8OS;NDUFB1;LY96;COX7A2;ATP5I;RPL9;MRPL32;SNORD15A;FADS2;SGOL1;SLC16A6;CHAC2;SLC15A3;RNU4ATAC;RPL17;RPL36A-HNRNPH2;RPS7;MX2;ANKRD22;RPL23;RPS3A;HSPE1;SVIP;RBX1;RAB30;KIF18A;RPS27;SNORD26;IRF1;SNRPG;CKS2;SNORA24;XAF1;SNORD60;RPS24	x
Transcriptional regulator	ENCODE TF ChIP-seq	SETDB1_K562_hg19	56/3067	6.86198e-05	0.00058643	-1.2624	9.39406	RPL31;PDCD5;ZBTB8OS;COX7C;RPL9;HSPB11;MRPL32;SGOL1;C14ORF2;NUF2;CHAC2;RNU4ATAC;RPS7;VTRNA1-1;MRPS21;RPS3A;CACYBP;COMMD6;RBX1;CCNE2;NDUFS5;GEMIN6;SNRPE;RPL26;MNS1;CES2;ITGB3BP;SNORA61;SNORA16A;ENY2;NDUFB3;COX17;NCAPG;COX7A2;ANAPC10;ATP5L;ATP5E;MED31;PLK4;IVNS1ABP;CENPW;NDUFA6;NDUFA4;NDUFA1;TPRKB;HSPE1;KIAA1161;MYO1D;RPS27;UQCRQ;NDUFAB1;SPRY2;RPL22L1;RPS20;SLIRP;RPS24	x
Transcriptional regulator	ENCODE TF ChIP-seq	POLR2A_heart_mm9	41/2000	7.00538e-05	0.00058643	-1.25417	9.33284	RPL34;PDCD5;COX7C;MRPL13;PPL;PITPNC1;PTS;MRPL32;IFIT2;RGS4;FADS2;DEPTOR;ADAMTS1;CYP1B1;CCL2;MSC;RPL39;DNAJC19;TEX30;NDUFA4;MX2;CMC2;TMA7;ARHGAP28;TBCA;ZWINT;CH25H;KIF18A;ID2;NDUFAB1;ID1;NDUFS4;TOMM7;TMEM119;ID3;RPL22L1;RPS20;PFDN5;ITGB3BP;STX1A;SNORA64	x
Transcriptional regulator	ENCODE TF ChIP-seq	KAT2A_MEL cell line_mm9	41/2000	7.00538e-05	0.00058643	-1.2437	9.25497	SNORA61;COX7B;ENY2;RPL34;NDUFB3;PDCD5;COX7A2;HMMR;COX7C;RPL9;SNORD15A;ANAPC10;MRPL32;RAD51AP1;DEPTOR;ATP5E;NUF2;CHAC2;COX14;DNAJC19;CCDC18;NDUFA1;VRK1;CACYBP;LSM5;HSPE1;ZWINT;RBX1;CENPE;RAB30;NDUFS5;SNORD68;NDUFS4;NDUFAB1;SNRPG;TOMM7;GEMIN6;SNRPE;RPS21;SPC25;SNORA64	x
Transcriptional regulator	ENCODE TF ChIP-seq	POLR2A_ES-Bruce4_mm9	41/2000	7.00538e-05	0.00058643	-1.17922	8.7751	COX17;NCAPG;MRPL13;PITPNC1;MRPL32;RAD51AP1;FADS2;DEPTOR;ADAMTS1;PDPN;MAN1C1;DNAJC19;PLK4;CENPW;TEX30;NDUFA4;CMC2;TMA7;TPRKB;ARHGAP28;RPS3A;CDC6;TBCA;LSM3;ZWINT;FABP3;RPS27;DDIT3;NDUFS4;ID1;CDK1;ID3;GEMIN6;RPS20;RPL22L1;EEF1E1;STX1A;MAD2L1;EPHA2;HBEGF;SPC25	x
Transcriptional regulator	ENCODE TF ChIP-seq	TCF12_ECC-1_hg19	30/1285	8.18719e-05	0.000678367	-1.33827	9.76381	ENY2;RPL31;RPL34;COX7A2;MRPL32;ANAPC10;SGOL1;ADAMTS1;ATP5E;NUF2;MED31;RPL39;TPRKB;NDUFA1;VTRNA1-2;USMG5;VTRNA1-1;HSPE1;ZWINT;RPS27;UQCRQ;CENPK;RPS20;MNS1;SLIRP;PFDN5;CES2;RPL26L1;MAD2L1;CDKN3	x
Transcriptional regulator	ENCODE TF ChIP-seq	CEBPD_K562_hg19	20/691	8.99663e-05	0.000737906	-1.41132	10.178	EIF4A2;CCDC18;RPL36A-HNRNPH2;ARL15;RPL23;SPRY4;RPS3A;RPL9;RPS27;CENPH;DKC1;DDIT3;NDUFS4;ID1;SNRPG;CKS2;RPS20;RPL26;RNU4ATAC;SNORD60	x
Transcriptional regulator	ENCODE TF ChIP-seq	SP1_A549_hg19	38/1825	9.69168e-05	0.000786964	-1.20901	8.64121	ENY2;RPL31;ATP5I;PTGS2;RPL9;COX7C;ANAPC10;ATP5L;SGOL1;C14ORF2;NUF2;MED31;PBK;DNAJC19;NDUFA6;CENPW;RPS7;TPRKB;NDUFA1;MRPS21;MND1;TBCA;CDC6;KIF18A;LSM6;RPS27;DKC1;DDIT3;IRF1;NDUFAB1;GEMIN6;PFDN4;PFDN5;CES2;RPL26L1;RPS24;SPC25;EPHA2	x
Transcriptional regulator	ENCODE TF ChIP-seq	EP300_GM12878_hg19	77/4724	0.000100752	0.000810005	-1.15162	8.19778	EIF4A2;C11ORF74;COX7B;RPL31;RPL34;PDCD5;RPL9;HSPB11;PITPNC1;C14ORF2;NUF2;CYP1B1;RNU4ATAC;RPS7;RPL36A-HNRNPH2;ARL15;RPL23;VTRNA1-2;VTRNA1-1;USMG5;MRPS21;CACYBP;COMMD6;RBX1;RAB30;OAS2;NDUFS5;DDIT3;NDUFS4;SNRPE;MNS1;RPL26;PFDN4;CES2;ITGB3BP;ENY2;PPM1L;NDUFB3;NDUFB1;DDX60;ANAPC10;RAD51AP1;NT5E;APOL6;ATP5E;MSC;RPL17;PLK4;DNAJC19;CENPW;NDUFA6;RARRES3;SPRY4;TPRKB;NDUFA1;TBCA;HSPE1;SVIP;LSM3;CENPE;TMEM15…	x
Transcriptional regulator	ENCODE TF ChIP-seq	EP300_HeLa-S3_hg19	37/1770	0.000111698	0.000881424	-1.31988	9.28401	SNORD45B;NNMT;RRAD;SNORD1C;DPY30;TXN;STON2;PTGS2;PPL;ADAMTS5;APOL6;CYP1B1;RNU4ATAC;CTNNAL1;CCDC18;ANKRD22;ITGA2;MMP3;VTRNA1-2;VTRNA1-1;ACSL5;HSPE1;GNG11;DUSP6;INHBE;TMEM156;RAB30;IL6;CENPH;IL1B;ID2;NDUFS4;ID1;CDK1;ID3;SNRPE;STX1A	x
Transcriptional regulator	ENCODE TF ChIP-seq	MAX_HeLa-S3_hg19	62/3575	0.000111806	0.000881424	-1.16846	8.21889	C11ORF74;SYNJ2BP-COX16;COX7B;RPL31;RPL34;DPY30;RPL9;SGOL1;SEC61G;NUF2;PBK;CHAC2;RNU4ATAC;RPL39;C8ORF59;RPL36A-HNRNPH2;VTRNA1-2;MRPS21;USMG5;VTRNA1-1;RPS3A;CACYBP;COMMD6;DDIT3;IL1B;NDUFS4;SNRPG;SNRPE;GEMIN6;RPL26;EEF1E1;PFDN5;ITGB3BP;ENY2;NDUFB3;NCAPG;UQCR11;TXN;PTS;ANAPC10;ATP5E;MED31;DNAJC19;NDUFA4;ANKRD22;TPRKB;NDUFA1;CDC6;HSPE1;KIF18A;RPS27;CENPH;UQCRQ;TOMM7;RPS20;RPL22L1;RPS21;CENPQ;SNORD60;R…	x
Transcriptional regulator	ENCODE TF ChIP-seq	GABPA_GM12878_hg19	48/2556	0.000130654	0.00102011	-1.24074	8.54603	SYNJ2BP-COX16;ENY2;RPL31;RPL34;COX17;NDUFB3;ZBTB8OS;NCAPG;UQCR11;COX7A2;ATP5I;MRPL13;COX7C;RAD51AP1;C14ORF2;SEC61G;ATP5E;NUF2;MED31;PLK4;C8ORF59;RPS7;TPRKB;NDUFA1;USMG5;MRPS21;RPS3A;CACYBP;COMMD6;HSPE1;LSM3;RPS27;PSMC6;CENPH;UQCRQ;NDUFAB1;SNRPG;GEMIN6;SNRPE;RPS20;RPL26;SLIRP;CENPQ;RPS21;PFDN5;RPL26L1;ITGB3BP;CES2	x
Transcriptional regulator	ENCODE TF ChIP-seq	CTCF_myotube_hg19	40/2000	0.000144868	0.0010229	-1.30962	9.01692	MIR155HG;SYNJ2BP-COX16;OXTR;C1R;SNORD1C;NDUFB3;ATP5I;RPL9;ADAMTS5;FGF7;C14ORF2;RNU4ATAC;RPL36A-HNRNPH2;BDNF;RARRES3;SNORD42B;NDUFA1;RPS3A;MND1;TBCA;COMMD6;KIF18A;GPRC5B;FABP3;RPS27;MIR221;UQCRQ;IRF1;NDUFAB1;TOMM7;SNRPE;RPS20;MNS1;SCN2A;CD24;PFDN4;PFDN5;SNORD60;RPL26L1;CDKN3	x
Transcriptional regulator	ENCODE TF ChIP-seq	ATF1_K562_hg19	40/2000	0.000144868	0.0010229	-1.29683	8.92885	C11ORF74;ENY2;COX7B;LY96;ATP5I;HMMR;MRPL13;RPL9;COX7C;CYP17A1;C14ORF2;CENPW;RPL36A-HNRNPH2;RPS7;RPL23;SPRY4;VTRNA1-2;TPRKB;MRPS21;USMG5;VRK1;HSPE1;LSM3;ZWINT;RBX1;TMEM156;KIF18A;RAB30;RPS27;UQCRQ;NDUFS5;NDUFAB1;TOMM7;GEMIN6;RPL22L1;RPL26;SCN2A;PFDN5;RPS21;RPS24	x
Transcriptional regulator	ENCODE TF ChIP-seq	CTCF_fibroblast of dermis_hg19	40/2000	0.000144868	0.0010229	-1.28198	8.82657	MIR155HG;OXTR;NNMT;SNORD1C;NDUFB3;ATP5I;TXN;PTGS2;MRPL13;LOXL1;FGF5;ADAMTS5;FGF7;C14ORF2;CHAC2;PDGFRB;CENPW;RPL36A-HNRNPH2;ANKRD22;TBCA;COMMD6;MYO1D;KIF18A;RPS27;IRF1;NDUFS4;NDUFAB1;SNORA28;SNORD83B;TOMM7;SNRPE;RPL22L1;RPS20;SCN2A;XAF1;PFDN4;PFDN5;SNORD60;RPL26L1;HBEGF	x
Transcriptional regulator	ENCODE TF ChIP-seq	EZH2_HeLa-S3_hg19	40/2000	0.000144868	0.0010229	-1.27974	8.81116	C11ORF74;EIF4A2;COX7B;PPM1L;C1R;COX7A2;PTGS2;MRPL13;PPL;ADAMTS5;SGOL1;DEPTOR;LRRTM4;NUF2;CHAC2;CTNNAL1;RNU4ATAC;NDUFA6;RPS7;MX2;TPRKB;ACSL5;USMG5;TBCA;COX6C;DKK1;LSM3;DUSP6;RAB30;LSM6;NDUFS5;TOMM7;SNORD44;SPRY2;GEMIN6;SNRPE;RPL22L1;CENPQ;ITGB3BP;CDKN3	x
Transcriptional regulator	ENCODE TF ChIP-seq	TBP_CH12.LX_mm9	40/2000	0.000144868	0.0010229	-1.26184	8.68788	PDCD5;NDUFB3;ATP2A3;LY96;UQCR11;HMMR;DDX60;COX7C;ANAPC10;PITPNC1;RGS4;SGOL1;PBK;COX14;RPL17;RPL39;NDUFA6;RPL23;MX2;NDUFA1;ACYP1;HSPE1;COX6C;LSM5;LSM3;IL6;RPS27;ID2;IRF1;NDUFS4;NDUFAB1;ID1;ID3;SNRPE;RPL26;SLIRP;XAF1;RPS21;ITGB3BP;ALDH9A1	x
Transcriptional regulator	ENCODE TF ChIP-seq	E2F4_CH12.LX_mm9	40/2000	0.000144868	0.0010229	-1.22096	8.40647	EIF4A2;ENY2;ANAPC15;RRAD;NCAPG;ZBTB8OS;HMMR;COX7C;ANAPC10;IFIT2;RAD51AP1;SGOL1;PBK;RPL39;PLK4;CCDC18;CENPW;TEX30;RPL23;CMC2;MND1;RPS3A;VRK1;CDC6;LSM5;LSM3;CENPE;KIF18A;LSM6;CENPH;IRF1;CDK1;GEMIN6;RPS20;MNS1;CENPQ;ITGB3BP;SPC25;CDKN3;MAD2L1	x
Transcriptional regulator	ENCODE TF ChIP-seq	eGFP-GATA2_K562_hg19	40/2000	0.000144868	0.0010229	-1.21419	8.35981	C11ORF74;SNORA16A;RPL31;RPL34;NDUFB3;ZBTB8OS;COX7A2;RPL9;ANAPC10;PTS;NUF2;FAM198B;RNU4ATAC;CENPW;RPL36A-HNRNPH2;RPS7;NDUFA4;RPL23;TPRKB;VTRNA1-2;NDUFA1;MRPS21;VTRNA1-1;CACYBP;RPS3A;CDC6;TBCA;INHBE;TMEM156;RPS27;PSMC6;UQCRQ;NDUFS4;ID1;MNS1;SNORA24;EEF1E1;CENPQ;ITGB3BP;SPC25	x
Transcriptional regulator	ENCODE TF ChIP-seq	ZNF384_GM12878_hg19	40/2000	0.000144868	0.0010229	-1.21109	8.3385	EIF4A2;ENY2;RPL31;RPL34;NDUFB3;LY96;NDUFB1;ZBTB8OS;COX7A2;MRPL13;COX7C;IFIT2;NT5E;DNAJC19;RPS7;ARL15;RPL23;SPRY4;TPRKB;HSPE1;GNG11;LSM3;TMEM156;RPS27;UQCRQ;NDUFS5;SNRPG;TOMM7;ID3;RPS20;RPL22L1;RPL26;PFDN4;CENPQ;RPS21;TLR3;CES2;RPS24;RPL26L1;MEGF9	x
Transcriptional regulator	ENCODE TF ChIP-seq	MAX_C2C12_mm9	40/2000	0.000144868	0.0010229	-1.1987	8.25316	ANAPC15;RPL31;RPL34;PTGS2;RPL9;PTS;LOXL1;RAD51AP1;DEPTOR;ATP5E;NUF2;PBK;RPL39;CENPW;TEX30;TGFB3;NDUFA4;RPL23;USMG5;VRK1;CDC6;HSPE1;DUSP6;RPS27;CCNE2;P4HA2;UQCRQ;NDUFS4;ID1;SNRPG;CDK1;CKS2;ID3;GEMIN6;RPL22L1;RPS20;MNS1;RPL26;RPS21;ALDH9A1	x
Transcriptional regulator	ENCODE TF ChIP-seq	TBP_HeLa-S3_hg19	40/2000	0.000144868	0.0010229	-1.15302	7.9387	C11ORF74;SYNJ2BP-COX16;COX7B;ENY2;RPL34;ATP5I;HMMR;ANAPC10;ATP5L;DEPTOR;ADAMTS1;NUF2;CYP1B1;RNU4ATAC;RPL39;DNAJC19;RPS7;VTRNA1-2;TPRKB;VTRNA1-1;MRPS21;CACYBP;TBCA;CDC6;COMMD6;KIAA1161;DKK1;PSMC6;LSM6;RPS27;P4HA2;NDUFAB1;SNRPG;TOMM7;RPL26;PFDN4;TLR3;CDKN3;MAD2L1;EPHA2	x
Transcriptional regulator	ENCODE TF ChIP-seq	POLR2A_kidney_mm9	40/2000	0.000144868	0.0010229	-1.11176	7.65462	PPM1L;CEBPD;RPL34;COX17;TNFAIP2;COX7C;RPL9;MRPL13;PITPNC1;PTS;MRPL32;ADAMTS5;ADAMTS1;ATP5E;CYP1B1;RPL39;PLK4;DNAJC19;TEX30;NDUFA4;TMA7;USMG5;TBCA;GNG11;DUSP6;ZWINT;RPS27;ID2;DDIT3;NDUFAB1;ID1;TOMM7;ID3;RPL22L1;RPS20;SLIRP;EEF1E1;RPS21;MEGF9;EPHA2	x
Transcriptional regulator	ENCODE TF ChIP-seq	GABPA_SK-N-SH_hg19	42/2142	0.000148303	0.00103812	-1.22721	8.43137	C11ORF74;SYNJ2BP-COX16;ENY2;RPL31;RPL34;COX17;ATP5I;MRPL13;C14ORF2;SEC61G;ATP5E;NUF2;MED31;RPL39;IVNS1ABP;PLK4;C8ORF59;RPS7;RPL23;TPRKB;NDUFA1;USMG5;MRPS21;RPS3A;ACYP1;COMMD6;HSPE1;DUSP6;LSM3;RPS27;CENPH;UQCRQ;NDUFAB1;RPL26;SLIRP;CENPQ;PFDN5;RPS21;RPL26L1;ITGB3BP;CES2;SPC25	x
Transcriptional regulator	ENCODE TF ChIP-seq	JUN_K562_hg19	69/4156	0.000153679	0.00106656	-1.08368	7.41598	OXTR;RPL31;SNORD1C;PDCD5;LPCAT1;COX7C;RPL9;C14ORF2;NUF2;RNU4ATAC;SREBF1;RPS7;VTRNA1-2;VTRNA1-1;USMG5;RPS3A;CACYBP;RAB30;CCNE2;SLCO4A1;NDUFS5;DDIT3;SNRPG;CKS2;SNORD44;GEMIN6;SNRPE;RPL26;PFDN4;EEF1E1;HBEGF;ENY2;NNMT;NCAPG;ATP5I;TXN;ANAPC10;ATP5L;MED31;SNORD78;CTNNAL1;PLK4;CENPW;NDUFA6;SPRY4;NDUFA1;TPRKB;MND1;LSM5;HSPE1;LSM3;INHBE;TMEM156;CENPE;SNORD28;RPS27;SNORD29;SNORD26;UQCRQ;CENPK;NDUFAB1;ID1;B…	x
Transcriptional regulator	ENCODE TF ChIP-seq	POLR2AphosphoS5_G1E_mm9	47/2517	0.000176611	0.00120511	-1.16605	7.83727	ENY2;ANAPC15;NCAPG;COX7A2;UQCR11;RPL9;PTS;ANAPC10;ATP5L;RAD51AP1;SNORD57;SEC61G;CHAC2;RPL39;COA6;PLK4;IVNS1ABP;DNAJC19;CCDC18;CENPW;NDUFA6;TEX30;RPS7;NDUFA4;ARL15;CMC2;TMA7;MND1;VRK1;CDC6;COMMD6;ZWINT;SLC7A4;DKC1;UQCRQ;SNORD68;CDK1;GEMIN6;ADAM8;SNRPE;RPL22L1;RPL26;SLIRP;PFDN5;RPS21;MAD2L1;SNORA64	x
Transcriptional regulator	ENCODE TF ChIP-seq	GATA1_G1E-ER4_mm9	66/3942	0.000176169	0.00120511	-1.08156	7.26935	SNORD45B;RPL34;PDCD5;TNFAIP2;ZBTB8OS;COX7C;PITPNC1;FAM216A;SNORD57;SEC61G;CHAC2;RPL39;COA6;SREBF1;ARL15;CMC2;SNORD42B;ACYP1;RBX1;RAB30;CCNE2;DKC1;DDIT3;IL1B;SNORD104;NDUFS5;SNORD47;SNORA28;CKS2;MNS1;STX1A;ALDH9A1;SNORA64;SNORA61;SNORA16A;PPM1L;RRAD;NDUFB3;SNORD33;SNORD34;IVNS1ABP;PLK4;DNAJC19;NDUFA6;TEX30;NDUFA1;TPRKB;TMA7;TBCA;CDC6;HSPE1;PLXDC1;ZWINT;LSM3;IL6;RPS27;PSMC6;LSM6;CENPH;UQCRQ;ID1;BCL…	x
Transcriptional regulator	ENCODE TF ChIP-seq	HDAC2_MCF-7_hg19	23/913	0.000200353	0.00135572	-1.26592	8.3594	IVNS1ABP;EIF4A2;ENY2;CENPW;TPRKB;SVIP;DKK1;DUSP6;LSM3;SGOL1;C14ORF2;ATP5E;CENPK;NUF2;NDUFAB1;ID1;CDK1;SLC16A6;SNRPE;RPL26;SLIRP;RNU4ATAC;MAD2L1	x
Transcriptional regulator	ENCODE TF ChIP-seq	RCOR1_K562_hg19	60/3501	0.000204128	0.00136985	-1.08255	7.1373	C11ORF74;SYNJ2BP-COX16;SNORD1C;RPL34;PDCD5;ATP2A3;DPY30;COX7C;PITPNC1;FGF5;DEPTOR;SGOL1;C14ORF2;SEC61G;CREB3L1;NUF2;CHAC2;RNU4ATAC;ITGA2;VTRNA1-2;USMG5;VRK1;RPS3A;GPRC5B;DKC1;DDIT3;IRF1;SNORD46;NDUFS5;IL1B;MNS1;PFDN4;PFDN5;ITGB3BP;PPM1L;COX17;NCAPG;LY96;ATP5I;HMMR;CYP17A1;ATP5L;RAD51AP1;MED31;CCL2;DNAJC19;PLK4;NDUFA1;TBCA;CENPE;RPS27;CENPH;CDK1;RPS20;SLIRP;RPS24;RPL26L1;CDKN3;MEGF9;SPC25	x
Transcriptional regulator	ENCODE TF ChIP-seq	CREB1_HepG2_hg19	31/1423	0.000208081	0.00138493	-1.19734	7.88098	COX7B;ENY2;RPL31;RPL34;ATP5I;RPL9;COX7C;RAD51AP1;SGOL1;C14ORF2;NUF2;CENPW;VTRNA1-2;NDUFA1;USMG5;MRPS21;VTRNA1-1;RPS3A;VRK1;CDC6;RBX1;CENPE;KIF18A;RPS27;UQCRQ;DDIT3;NDUFS5;CENPK;GEMIN6;RPL22L1;CENPQ	x
Transcriptional regulator	ENCODE TF ChIP-seq	GATA3_T47D_hg19	26/1102	0.000211533	0.00139646	-1.33645	8.78555	SYNJ2BP-COX16;OXTR;PPM1L;ZBTB8OS;COX7C;NUF2;DNAJC19;RPS7;NDUFA4;RPL23;ANKRD22;VTRNA1-2;HSPE1;KIAA1161;SVIP;PSMC6;UQCRQ;DDIT3;ID2;ID1;SNRPG;SNRPE;RPS20;SLIRP;PFDN4;RPS24	x
Transcriptional regulator	ENCODE TF ChIP-seq	GABPA_A549_hg19	40/2041	0.000218951	0.00143377	-1.21505	7.95545	C11ORF74;ENY2;RPL31;RPL34;COX17;ZBTB8OS;ATP5I;MRPL32;PTS;C14ORF2;SEC61G;ATP5E;MED31;RPL39;C8ORF59;RPL36A-HNRNPH2;VTRNA1-2;TPRKB;NDUFA1;MRPS21;VTRNA1-1;RPS3A;CACYBP;ACYP1;COMMD6;HSPE1;LSM3;KIF18A;RPS27;UQCRQ;ID2;NDUFAB1;GEMIN6;RPL22L1;RPL26;CENPQ;RPS21;CES2;RPL26L1;SPC25	x
Transcriptional regulator	ENCODE TF ChIP-seq	GTF3C2_HeLa-S3_hg19	28/1236	0.000231165	0.00150165	-1.27782	8.30738	COX7B;UQCR11;HMMR;STON2;MRPL13;ATP5L;SEC61G;NUF2;RPL39;SREBF1;C8ORF59;CCDC18;SNORD42B;VTRNA1-2;NDUFA1;VTRNA1-1;SNORD105;PLXDC1;SNORD28;CENPH;SNORD26;NDUFS5;SNORD104;NDUFAB1;ID1;SNRPG;SLIRP;ALDH9A1	x
Transcriptional regulator	ENCODE TF ChIP-seq	YY1_A549_hg19	27/1173	0.000234477	0.00151107	-1.20603	7.83306	COX7B;RPL34;NDUFB3;ATP5I;MRPL32;SEC61G;NUF2;RPL39;RPS7;TPRKB;VTRNA1-2;VTRNA1-1;RPS3A;CACYBP;HSPE1;LSM3;PSMC6;RPS27;CENPH;CENPK;NDUFAB1;TOMM7;SNRPE;RPL26;PFDN5;RPL26L1;SPC25	x
Transcriptional regulator	ENCODE TF ChIP-seq	POU2F2_GM12878_hg19	31/1437	0.00024572	0.00157106	-1.1948	7.71363	ANAPC10;C14ORF2;ATP5E;SEC61G;NUF2;PBK;NDUFA6;CENPW;RPS7;SPRY4;TPRKB;USMG5;VTRNA1-1;MND1;VRK1;COMMD6;HSPE1;KIF18A;UQCRQ;DDIT3;IRF1;CENPK;NDUFAB1;SNRPE;RPS20;RPL22L1;RPL26;SLIRP;PFDN5;RPS21;SPC25	x
Transcriptional regulator	ENCODE TF ChIP-seq	REST_HeLa-S3_hg19	27/1183	0.000267254	0.00169539	-1.20954	7.71668	SNORA61;EIF4A2;SNORA16A;PPM1L;RPL31;SNORD1C;SNORD15A;SNORD36B;RPS7;RPL36A-HNRNPH2;BDNF;VTRNA1-2;VTRNA1-1;ACYP1;SNORD28;SNORD29;SNORD26;SNORD24;SNORD104;ID1;SNORD44;SNRPG;SCN2A;ITGB3BP;SNORD60;MAD2L1;SNORA64	x
Transcriptional regulator	ENCODE TF ChIP-seq	ELK4_HeLa-S3_hg19	39/2000	0.000291724	0.00172905	-1.20269	7.64935	EIF4A2;C11ORF74;ENY2;RPL31;RPL34;COX17;ATP5I;UQCR11;PTGS2;COX7C;SEC61G;RPL39;C8ORF59;RPL36A-HNRNPH2;RPS7;ARL15;NDUFA4;RPL23;VTRNA1-2;TPRKB;USMG5;VTRNA1-1;ACYP1;COMMD6;LSM3;ZWINT;DUSP6;KIF18A;PSMC6;RPS27;UQCRQ;NDUFS4;RPL22L1;PFDN5;ITGB3BP;RPL26L1;RPS24;CES2;MAD2L1	x
Transcriptional regulator	ENCODE TF ChIP-seq	SMC3_HepG2_hg19	39/2000	0.000291724	0.00172905	-1.17557	7.47683	OXTR;C1R;RPL34;SNORD1C;ZBTB8OS;DPY30;ATP5I;RPL9;MRPL13;MRPL32;APOL6;RNU4ATAC;NDUFA6;RPS7;RPL36A-HNRNPH2;ARL15;RPL23;SPRY4;VTRNA1-2;NDUFA1;MRPS21;ACSL5;MND1;COMMD6;RAB30;RPS27;UQCRQ;NDUFAB1;NDUFS4;ID1;TOMM7;GEMIN6;SNRPE;RPL22L1;SCN2A;PFDN4;PHLDB2;RPL26L1;ITGB3BP	x
Transcriptional regulator	ENCODE TF ChIP-seq	GABPA_CH12.LX_mm9	39/2000	0.000291724	0.00172905	-1.16251	7.39377	ENY2;ANAPC15;RPL31;RPL34;PDCD5;COX7A2;RPL9;COX7C;ANAPC10;ATP5E;COX14;CHAC2;COA6;DNAJC19;IVNS1ABP;CENPW;TEX30;RPL23;USMG5;MND1;RPS3A;VRK1;HSPE1;COX6C;LSM3;KIF18A;RPS27;PSMC6;LSM6;UQCRQ;SNORD104;NDUFAB1;TOMM7;SNRPE;RPS20;RPL26;PFDN5;RPS21;SPC25	x
Transcriptional regulator	ENCODE TF ChIP-seq	MAFK_IMR-90_hg19	39/2000	0.000291724	0.00172905	-1.15188	7.32616	OXTR;LY96;ATP5I;HMMR;TXN;DDX60;MRPL32;ANAPC10;IFIT2;FGF5;NT5E;SEC61G;NUF2;SNORD78;CCL2;RNU4ATAC;NDUFA6;ARL15;BDNF;VTRNA1-2;MRPS21;SNORD105;GNG11;DKK1;DUSP6;TMEM156;CH25H;RAB30;IL6;KIF18A;LSM6;DKC1;ID2;SNORD24;NDUFS5;SNORD104;NDUFAB1;SNORD44;MEGF9	x
Transcriptional regulator	ENCODE TF ChIP-seq	MAFK_K562_hg19	39/2000	0.000291724	0.00172905	-1.13548	7.22186	EIF4A2;ENY2;OXTR;SNORD1C;COX17;LY96;ATP5I;COX7A2;COX7C;RAD51AP1;RANBP3L;DEPTOR;NUF2;PLK4;CCDC18;RPL36A-HNRNPH2;RPS7;NDUFA1;TPRKB;VTRNA1-2;MRPS21;HSPE1;TMEM156;KIF18A;DKC1;NDUFS5;ID1;NDUFS4;NDUFAB1;TOMM7;RPL22L1;GEMIN6;SNRPE;RPL26;PFDN4;CENPQ;PFDN5;RPS24;RPL26L1	x
Transcriptional regulator	ENCODE TF ChIP-seq	SIRT6_H1-hESC_hg19	39/2000	0.000291724	0.00172905	-1.10986	7.0589	SYNJ2BP-COX16;SNORA16A;ENY2;C1R;COX17;NDUFB3;DPY30;NDUFB1;COX7A2;TXN;SNORD116-23;MRPL13;ANAPC10;RAD51AP1;NUF2;SNORD33;CCL2;SNORD36B;IVNS1ABP;NDUFA6;ARL15;RPL23;SNORD42B;TPRKB;VTRNA1-1;MRPS21;VRK1;LSM3;RAB30;RPS27;CENPK;SNRPG;SNRPE;MNS1;SLIRP;SNORA24;SNORA65;CENPQ;MAD2L1	x
Transcriptional regulator	ENCODE TF ChIP-seq	POLR2A_embryonic fibroblast_mm9	39/2000	0.000291724	0.00172905	-1.09785	6.98252	SNORD15B;PDCD5;PTGS2;COX7C;PITPNC1;PTS;MRPL32;IFIT2;FADS2;FGF7;DEPTOR;PBK;CYP1B1;DNAJC19;CENPW;TEX30;NDUFA4;MX2;CMC2;TMA7;TBCA;CDC6;ZWINT;SLC7A4;CH25H;RAB30;RPS27;ID2;NDUFAB1;BCL3;ID1;TMEM119;CDK1;ID3;RPS20;RPL22L1;PFDN5;STX1A;MEGF9	x
Transcriptional regulator	ENCODE TF ChIP-seq	CTBP2_H1-hESC_hg19	39/2000	0.000291724	0.00172905	-1.05626	6.71804	MIR155HG;EIF4A2;ENY2;CEBPD;RPL34;RASGRF2;NDUFB3;ATP1A2;PTGS2;MRPL13;COX7C;ANAPC10;FGF5;FADS2;ADAMTS1;NUF2;MED31;CYP1B1;SLC15A3;RPL39;NDUFA6;RPS7;NDUFA4;ARL15;TPRKB;USMG5;RPS3A;COMMD6;KIAA1161;SVIP;DKK1;EREG;RAB30;IRF1;SNORD104;RPS20;PFDN4;ITGB3BP;MEGF9	x
Transcriptional regulator	ENCODE TF ChIP-seq	POLR2A_bone marrow_mm9	39/2000	0.000291724	0.00172905	-1.01583	6.46089	EIF4A2;PPM1L;COX17;ATP2A3;MRPL13;MRPL32;PTS;FADS2;ADAMTS1;ATP5E;SLC16A6;CHAC2;RPL39;DNAJC19;SREBF1;CENPW;NDUFA4;TMA7;NDUFA1;ACYP1;CDC6;COMMD6;PLXDC1;LSM3;ZWINT;KIF18A;RAB30;RPS27;CENPH;UQCRQ;TOMM7;ADAM8;SNRPE;RPS20;EEF1E1;PFDN5;RPS21;CENPQ;EPHA2	x
Transcriptional regulator	ENCODE TF ChIP-seq	SIN3A_SK-N-SH_hg19	23/970	0.000459704	0.00270343	-1.21437	7.18083	RPS7;NDUFB3;TPRKB;DPY30;USMG5;NCAPG;VRK1;CDC6;DUSP6;ZWINT;RAB30;SGOL1;C14ORF2;ADAMTS1;SEC61G;CREB3L1;CENPK;CDK1;RPL26;MNS1;CENPQ;PFDN5;MAD2L1	x
Transcriptional regulator	ENCODE TF ChIP-seq	MYC_MCF 10A_hg19	57/3382	0.00046278	0.00270343	-1.02132	6.03932	OXTR;COX7B;CSF3;RPL31;RPL9;LOXL1;MRPL32;DEPTOR;RPL39;C8ORF59;RPS7;ARL15;VTRNA1-2;VTRNA1-1;USMG5;VRK1;DKK1;DDIT3;IRF1;NDUFS4;MNS1;RPL26;PFDN5;TLR3;EPHA2;ENY2;UQCR11;DDX60;PTGS2;ATP5L;APOL6;MED31;RPL17;IVNS1ABP;DNAJC19;CENPW;NDUFA6;ANKRD22;TPRKB;NDUFA1;MND1;TBCA;HSPE1;LSM3;TMEM156;KIF18A;LSM6;RPS27;CENPH;ID2;ID1;NDUFAB1;CENPK;RPS20;RPS21;CENPQ;ADA	x
Transcriptional regulator	ENCODE TF ChIP-seq	EP300_A549_hg19	29/1363	0.000487252	0.00282606	-1.21787	7.14754	EIF4A2;NDUFB3;COX7A2;PTGS2;FADS2;NUF2;RNU4ATAC;IVNS1ABP;RPS7;RPL36A-HNRNPH2;SPRY4;VTRNA1-2;TPRKB;VTRNA1-1;RPS3A;DKK1;TMEM156;RAB30;RPS27;UQCRQ;DDIT3;ID2;SNRPG;SNRPE;RPS20;RPL26;RPL26L1;ITGB3BP;SNORD60	x
Transcriptional regulator	ENCODE TF ChIP-seq	PML_K562_hg19	30/1438	0.000533078	0.00306993	-1.12926	6.53402	ENY2;COX7B;RPL31;RPL9;MRPL32;ATP5E;NUF2;RPL39;RPS7;NDUFA1;USMG5;MRPS21;CACYBP;ZWINT;LSM3;KIF18A;RPS27;UQCRQ;DKC1;CENPK;ID1;CDK1;CKS2;GEMIN6;RPL26;SLIRP;PFDN5;RPL26L1;ITGB3BP;RPS24	x
Transcriptional regulator	ENCODE TF ChIP-seq	BRCA1_GM12878_hg19	38/2000	0.000571798	0.00313716	-1.17952	6.79929	SNORA61;COX7B;ENY2;OXTR;RPL34;NDUFB1;ATP5I;DDX60;RPL9;C14ORF2;SEC61G;CHAC2;RPL17;DNAJC19;PLK4;RPS7;NDUFA4;VRK1;MND1;HSPE1;COMMD6;SVIP;LSM3;CENPE;RPS27;UQCRQ;SNORD104;IRF1;SNRPG;RPS20;PFDN4;EEF1E1;RPS21;CES2;RPL26L1;MAD2L1;CDKN3;SPC25	x
Transcriptional regulator	ENCODE TF ChIP-seq	ZMIZ1_K562_hg19	38/2000	0.000571798	0.00313716	-1.15695	6.66915	C11ORF74;OXTR;ENY2;PDCD5;HMMR;MRPL32;HSPB11;CYP17A1;FGF5;C14ORF2;ATP5E;PBK;RNU4ATAC;DNAJC19;CENPW;RPL36A-HNRNPH2;RPS7;MRPS21;MND1;ACYP1;TMEM156;RPS27;LSM6;P4HA2;IRF1;CENPK;BCL3;CDK1;GEMIN6;RPS20;SLIRP;PFDN4;PFDN5;RPS21;RPL26L1;ITGB3BP;MAD2L1;ALDH9A1	x
Transcriptional regulator	ENCODE TF ChIP-seq	YY1_GM12878_hg19	38/2000	0.000571798	0.00313716	-1.11859	6.44802	EIF4A2;COX7B;RPL31;COX17;NDUFB3;PDCD5;ATP2A3;ZBTB8OS;SNORD15A;SGOL1;C14ORF2;NUF2;PBK;C8ORF59;RPS7;VTRNA1-2;VTRNA1-1;VRK1;LSM3;RBX1;CENPE;SNORD28;KIF18A;RPS27;SNORD29;SNORD26;UQCRQ;DDIT3;NDUFS4;CENPK;BCL3;CDK1;TOMM7;SLIRP;XAF1;PFDN5;RPL26L1;SPC25	x
Transcriptional regulator	ENCODE TF ChIP-seq	ZC3H11A_K562_hg19	38/2000	0.000571798	0.00313716	-1.08652	6.26316	EIF4A2;NNMT;ZBTB8OS;COX7C;PTS;MRPL32;RAD51AP1;C14ORF2;SEC61G;PBK;CHAC2;RNU4ATAC;RPL39;CTNNAL1;RPL23;SPRY4;TPRKB;VTRNA1-2;MRPS21;RPS3A;VRK1;CDC6;RPS27;PSMC6;DKC1;NDUFS5;NDUFAB1;ID1;NDUFS4;CDK1;RPS20;RPL22L1;RPL26;SCN2A;PFDN4;EEF1E1;PFDN5;RPS21	x
Transcriptional regulator	ENCODE TF ChIP-seq	PHF8_H1-hESC_hg19	38/2000	0.000571798	0.00313716	-1.07809	6.21459	MIR155HG;PLXND1;C1R;RASGRF2;ATP2A3;NCAPG;DPY30;UQCR11;COX7A2;HMMR;RPL9;PITPNC1;MRPL32;SGOL1;SEC61G;ATP5E;PDPN;SLC15A3;RPL39;C8ORF59;ARL15;USMG5;KIAA1161;LSM3;ADAM19;KIF18A;PSMC6;CENPH;P4HA2;UQCRQ;SNORD104;TOMM7;CENPQ;PFDN5;ITGB3BP;SNORD60;CES2;MAD2L1	x
Transcriptional regulator	ENCODE TF ChIP-seq	eGFP-JUNB_K562_hg19	38/2000	0.000571798	0.00313716	-1.06758	6.15402	C11ORF74;ENY2;NNMT;RPL31;RRAD;RPL34;LY96;NCAPG;COX7A2;ATP5I;ATP5L;SGOL1;RPL17;RNU4ATAC;PLK4;RPS7;VTRNA1-2;TPRKB;VTRNA1-1;RPS3A;CDC6;HSPE1;MYO1D;TMEM156;RAB30;KIF18A;RPS27;UQCRQ;NDUFAB1;TOMM7;CDK1;SNRPG;RPS20;MNS1;PFDN4;PFDN5;CENPQ;SNORD60	x
Transcriptional regulator	ENCODE TF ChIP-seq	NFYA_K562_hg19	38/2000	0.000571798	0.00313716	-0.948858	5.46963	ENY2;NDUFB3;RPL9;RAD51AP1;DEPTOR;SGOL1;SEC61G;RNU4ATAC;PLK4;IVNS1ABP;DNAJC19;C8ORF59;CCDC18;NDUFA6;ARL15;TPRKB;VRK1;ACYP1;CDC6;ZWINT;INHBE;CENPE;KIF18A;LSM6;DKC1;IRF1;DDIT3;CENPK;SNRPG;CDK1;CKS2;MNS1;EEF1E1;CENPQ;RPS24;SPC25;CDKN3;MEGF9	x
Transcriptional regulator	ENCODE TF ChIP-seq	JUN_endothelial cell of umbilical vein_hg19	23/988	0.000587764	0.00320312	-1.22523	7.03727	SNORD45B;NNMT;ITGA2;VTRNA1-2;VTRNA1-1;LY96;HMMR;SNORD114-3;DKK1;ANAPC10;DUSP6;TMEM156;RAB30;IL6;KIF18A;RPS27;SNORA49;SNORD114-26;ID1;SNORD44;CCL2;CTNNAL1;STX1A	x
Transcriptional regulator	ENCODE TF ChIP-seq	MYC_H1-hESC_hg19	51/2971	0.000648656	0.00351139	-0.99979	5.65055	RPL31;RASGRF2;SNORD116-24;SNORD116-23;SNORD116-20;ADAMTS5;FADS2;DEPTOR;C14ORF2;PBK;RPL39;RPS7;KCND2;RPS3A;ACYP1;RBX1;CCNE2;IRF1;RBP1;NDUFS4;ANGPTL2;MNS1;ITGB3BP;CES2;EPHA2;SNORD116-5;SNORD116-6;ENY2;SNORD116-8;C1R;COX17;NDUFB1;ATP5I;ATP1A2;PTS;ANAPC10;SPRY4;TPRKB;SNORD116-11;LSM6;RPS27;UQCRQ;SNORA49;CENPK;ID1;RPS20;LRRN1;CENPQ;RPL26L1;MAD2L1;MEGF9	x
Transcriptional regulator	ENCODE TF ChIP-seq	CBX3_K562_hg19	47/2682	0.000708446	0.00380966	-1.02963	5.73524	EIF4A2;C11ORF74;SNORA61;ENY2;COX17;NDUFB3;NCAPG;COX7A2;RPL9;PTS;PITPNC1;HSPB11;DEPTOR;C14ORF2;NUF2;B3GALT1;PBK;CHAC2;RNU4ATAC;DNAJC19;C8ORF59;CENPW;RPL36A-HNRNPH2;SNORD42B;NDUFA1;VTRNA1-2;TPRKB;MRPS21;RPS3A;CACYBP;HSPE1;COX6C;CENPE;RAB30;UQCRQ;NDUFS5;NDUFAB1;ID1;NDUFS4;SNRPE;RPS20;RPL22L1;PFDN4;ITGB3BP;RPS24;MAD2L1;CDKN3	x
Transcriptional regulator	ENCODE TF ChIP-seq	FOXM1_ECC-1_hg19	16/578	0.000720363	0.00384825	-1.24507	6.92277	EIF4A2;NCAPG;HMMR;STON2;HSPE1;DUSP6;CENPE;KIF18A;SGOL1;SNORD46;NUF2;ID1;CDK1;PBK;MAD2L1;CDKN3	x
Transcriptional regulator	ENCODE TF ChIP-seq	GABPA_HepG2_hg19	44/2471	0.000778084	0.00412944	-1.02278	5.61465	SYNJ2BP-COX16;ENY2;RPL34;NDUFB3;UQCR11;ATP5I;COX7C;MRPL13;PTS;C14ORF2;ATP5E;NUF2;MED31;RPL39;C8ORF59;RPS7;RPL36A-HNRNPH2;RPL23;TPRKB;NDUFA1;USMG5;MRPS21;RPS3A;ACYP1;COMMD6;HSPE1;LSM3;KIF18A;PSMC6;RPS27;CENPH;UQCRQ;NDUFAB1;GEMIN6;SNRPE;RPS20;RPL26;CENPQ;RPS21;PFDN5;ITGB3BP;CES2;RPL26L1;SPC25	x
Transcriptional regulator	ENCODE TF ChIP-seq	TEAD4_H1-hESC_hg19	34/1752	0.000794292	0.00418808	-1.13893	6.23624	EIF4A2;C11ORF74;SYNJ2BP-COX16;ENY2;RPL31;COX17;COX7A2;MRPL13;ANAPC10;LOXL1;RAD51AP1;NUF2;PBK;RNU4ATAC;NDUFA6;CENPW;RPS7;KCND2;ARL15;MAMDC2;USMG5;MND1;RPS3A;HSPE1;CENPE;RAB30;SNORD104;NDUFAB1;SNRPG;SNRPE;RPS20;CENPQ;RPL26L1;EPHA2	x
Transcriptional regulator	ENCODE TF ChIP-seq	POU2F2_GM12891_hg19	33/1684	0.000809917	0.00424292	-1.04994	5.73532	ENY2;RPL31;COX17;NDUFB3;DPY30;ZBTB8OS;NDUFB1;ATP5I;MRPL32;ANAPC10;SGOL1;NUF2;RPS7;NDUFA4;USMG5;MRPS21;MND1;VRK1;HSPE1;KIF18A;UQCRQ;IRF1;CENPK;NDUFAB1;CDK1;TOMM7;SNRPG;SNRPE;RPS20;SLIRP;CES2;ITGB3BP;MAD2L1	x
Transcriptional regulator	ENCODE TF ChIP-seq	ATF2_H1-hESC_hg19	36/1906	0.00089315	0.00464896	-1.10861	5.95448	COX7B;RPL31;RPL34;NCAPG;COX7A2;ATP5I;RPL9;ANAPC10;ATP5L;NUF2;RPL39;RNU4ATAC;CENPW;RPS7;RPL36A-HNRNPH2;RPL23;SPRY4;TPRKB;MRPS21;VTRNA1-1;RPS3A;CACYBP;HSPE1;LSM3;CENPE;RAB30;SNORD29;RPS27;UQCRQ;ID2;CENPK;TOMM7;ANGPTL2;ITGB3BP;SNORD60;EPHA2	x
Transcriptional regulator	ENCODE TF ChIP-seq	SP1_GM12878_hg19	28/1356	0.000953864	0.00493336	-1.04687	5.56067	RPL31;NDUFB3;NDUFB1;RPL9;COX7C;DEPTOR;SGOL1;C14ORF2;SEC61G;MED31;RNU4ATAC;NDUFA6;CENPW;RPS7;RPL23;TPRKB;VRK1;ACYP1;TBCA;HSPE1;ZWINT;KIF18A;ID2;SNRPG;RPS20;MNS1;CES2;SPC25	x
Transcriptional regulator	ENCODE TF ChIP-seq	CTCF_fibroblast of lung_hg19	61/3799	0.000960316	0.00493529	-0.979897	5.20457	OXTR;SNORD1C;RASGRF2;TNFAIP2;RPL9;FGF7;SGOL1;C14ORF2;ADAMTS1;LRRTM4;CHAC2;RNU4ATAC;RPL36A-HNRNPH2;RPS7;ARL15;SNORD42B;USMG5;RPS3A;COMMD6;ADAM19;ITPKB;CH25H;GPRC5B;RAB30;NDUFS4;ANGPTL2;SNRPE;RPL26;SNORA24;PFDN4;EEF1E1;PFDN5;TLR3;ALDH9A1;MIR155HG;C1R;NDUFB3;ATP5I;PTGS2;ANAPC10;MSC;CCDC18;NDUFA6;RARRES3;SPRY4;MND1;TBCA;COX6C;SVIP;MYO1D;KIF18A;RPS27;UQCRQ;NDUFAB1;TOMM7;RPS20;RPL22L1;SCN2A;CD24;RPL26L…	x
Transcriptional regulator	ENCODE TF ChIP-seq	GABPA_HL-60_hg19	47/2724	0.000979463	0.00500204	-0.977144	5.17682	EIF4A2;C11ORF74;SYNJ2BP-COX16;ENY2;RPL31;RPL34;COX17;NDUFB3;ZBTB8OS;NCAPG;UQCR11;COX7A2;ATP5I;MRPL13;COX7C;RAD51AP1;SEC61G;ATP5E;NUF2;MED31;PLK4;C8ORF59;RPS7;RPL36A-HNRNPH2;TPRKB;NDUFA1;USMG5;MRPS21;RPS3A;CACYBP;HSPE1;SVIP;DUSP6;LSM3;RPS27;UQCRQ;CKS2;GEMIN6;SNRPE;RPS20;SLIRP;CENPQ;RPS21;RPL26L1;ITGB3BP;CES2;SNORD60	x
Transcriptional regulator	ENCODE TF ChIP-seq	RXRA_SK-N-SH_hg19	7/139	0.00101459	0.00514389	-1.12393	5.92308	SREBF1;RRAD;ITGA2;BCL3;RPL26;STX1A;PITPNC1	x
Transcriptional regulator	ENCODE TF ChIP-seq	RELA_GM18951_hg19	37/2000	0.00109041	0.00514389	-1.09292	5.75964	EIF4A2;ENY2;RPL34;NDUFB3;COX17;NDUFB1;ATP5I;MRPL32;PTS;ANAPC10;RAD51AP1;FADS2;SEC61G;NUF2;RNU4ATAC;IVNS1ABP;C8ORF59;NDUFA6;RPS7;MX2;RPL23;TPRKB;RPS3A;SVIP;KIF18A;RPS27;OAS2;UQCRQ;DDIT3;NDUFAB1;TOMM7;SNRPE;RPS20;RPL26;PFDN5;CES2;ITGB3BP	x
Transcriptional regulator	ENCODE TF ChIP-seq	CUX1_K562_hg19	37/2000	0.00109041	0.00514389	-1.05896	5.58066	C11ORF74;EIF4A2;SNORA16A;OXTR;SNORD1C;NDUFB1;ZBTB8OS;PTS;ANAPC10;RAD51AP1;APOL6;C14ORF2;CREB3L1;NUF2;RPL39;PLK4;NDUFA6;RPL36A-HNRNPH2;TPRKB;VTRNA1-2;NDUFA1;MRPS21;VTRNA1-1;CENPE;RAB30;UQCRQ;CENPK;NDUFAB1;TOMM7;SNRPE;SNORA24;EEF1E1;PFDN4;RPS21;RPL26L1;RPS24;CES2	x
Transcriptional regulator	ENCODE TF ChIP-seq	CTCF_T-cell acute lymphoblastic leukemia_hg19	37/2000	0.00109041	0.00514389	-1.05179	5.54287	EIF4A2;SYNJ2BP-COX16;COX7B;OXTR;PPM1L;COX17;NDUFB1;SNORD116-24;PTS;FADS2;C14ORF2;NUF2;PBK;SNORD34;CHAC2;DNAJC19;IVNS1ABP;SNORD36B;SNORD36C;MX2;ACYP1;KIAA1161;COMMD6;ADAM19;SNORD46;SNORD104;TOMM7;RPS20;RPL22L1;RPL26;SNORA24;MNS1;SCN2A;PFDN4;CES2;RPL26L1;CDKN3	x
Transcriptional regulator	ENCODE TF ChIP-seq	ARID3A_HepG2_hg19	37/2000	0.00109041	0.00514389	-1.04333	5.49828	SYNJ2BP-COX16;ENY2;RPL31;RPL34;ATP5I;HMMR;ATP5L;APOL6;C14ORF2;ATP5E;RPL39;DNAJC19;NDUFA6;CENPW;RPS7;RPL36A-HNRNPH2;SERPIND1;NDUFA1;VTRNA1-2;VTRNA1-1;USMG5;MND1;RPS27;IRF1;ID1;NDUFS4;TOMM7;RPL22L1;RPS20;GEMIN6;SLIRP;EEF1E1;SCN2A;PHLDB2;PFDN5;CDKN3;EPHA2	x
Transcriptional regulator	ENCODE TF ChIP-seq	ZBTB33_SK-N-SH_hg19	26/1234	0.00109593	0.00514389	-1.01693	5.35915	EIF4A2;COX7B;SNORD1C;ZBTB8OS;NCAPG;COX7A2;RPL17;RNU4ATAC;SNORD36B;RPS7;RPL23;SNORD42B;SNORD105;RPS3A;VRK1;CACYBP;CDC6;SVIP;LSM3;SNORD24;SNRPG;RPL26;EEF1E1;MAD2L1;SNORA64;SPC25	x
Transcriptional regulator	ENCODE TF ChIP-seq	EP300_heart_mm9	37/2000	0.00109041	0.00514389	-0.994973	5.24345	RPL31;COX17;NDUFB3;DDX60;COX7C;LOXL1;MRPL32;ATP5L;ADAMTS5;CCL2;RPL17;PDGFRB;DNAJC19;TEX30;RPS7;NDUFA4;CMC2;RPS3A;ACYP1;HSPE1;LSM5;COX6C;ZWINT;LSM3;KIF18A;RPS27;SNORD104;ID1;NDUFS4;TOMM7;GEMIN6;SLIRP;XAF1;PFDN5;CENPQ;PHLDB2;RPS24	x
Transcriptional regulator	ENCODE TF ChIP-seq	TCF7L2_Panc1_hg19	37/2000	0.00109041	0.00514389	-0.992536	5.23061	C11ORF74;EIF4A2;COX7B;RPL34;COX7A2;ATP5L;DEPTOR;ATP5E;DNAJC19;NDUFA6;CENPW;NDUFA1;MRPS21;CACYBP;VRK1;ZWINT;CENPE;CENPH;UQCRQ;DDIT3;SNORD104;CENPK;NDUFS4;NDUFAB1;RPL22L1;SNRPE;RPS20;RPL26;MNS1;SLIRP;PFDN5;ITGB3BP;RPS24;RPL26L1;EPHA2;SPC25;CDKN3	x
Transcriptional regulator	ENCODE TF ChIP-seq	CHD2_HepG2_hg19	37/2000	0.00109041	0.00514389	-0.97181	5.12138	SYNJ2BP-COX16;COX7B;TXN;ANAPC10;SGOL1;SEC61G;ATP5E;NUF2;PBK;CHAC2;CTNNAL1;NDUFA1;VTRNA1-2;TPRKB;USMG5;MRPS21;MND1;ACYP1;KIAA1161;SVIP;LSM3;CENPE;SNORD116-29;RPS27;CENPH;UQCRQ;IRF1;NDUFS4;ID1;CDK1;GEMIN6;RPS20;MNS1;SLIRP;PFDN4;EPHA2;CDKN3	x
Transcriptional regulator	ENCODE TF ChIP-seq	CHD1_GM12878_hg19	37/2000	0.00109041	0.00514389	-0.970289	5.11337	ENY2;OXTR;COX17;NDUFB1;DPY30;NCAPG;TXN;ANAPC10;MRPL32;RAD51AP1;SGOL1;MED31;NUF2;RPL39;PLK4;DNAJC19;C8ORF59;KCND2;NDUFA4;SPRY4;NDUFA1;TPRKB;USMG5;MRPS21;KIAA1161;COMMD6;TMEM156;P4HA2;CENPK;NDUFAB1;CKS2;TOMM7;CDK1;SNRPE;SLIRP;CES2;MAD2L1	x
Transcriptional regulator	ENCODE TF ChIP-seq	POLR2A_HCT116_hg19	37/2000	0.00109041	0.00514389	-0.968545	5.10418	SYNJ2BP-COX16;ENY2;RPL34;PDCD5;NDUFB1;HMMR;TXN;ANAPC10;MRPL32;ATP5L;SGOL1;C14ORF2;NUF2;CHAC2;DNAJC19;IVNS1ABP;RPS7;ITGA2;CACYBP;CDC6;P4HA2;DDIT3;NDUFS5;CENPK;CDK1;GEMIN6;RPS20;SLIRP;EEF1E1;PFDN5;RPS24;CES2;ITGB3BP;CDKN3;ALDH9A1;HBEGF;EPHA2	x
Transcriptional regulator	ENCODE TF ChIP-seq	HDAC6_K562_hg19	37/2000	0.00109041	0.00514389	-0.957831	5.04772	EIF4A2;SNORA16A;COX7B;ENY2;TXN;RPL9;COX7C;PTS;HSPB11;MRPL32;ANAPC10;ADAMTS5;SEC61G;LBP;DNAJC19;IVNS1ABP;CCDC18;NDUFA6;CENPW;VTRNA1-2;VTRNA1-1;MRPS21;RPS3A;CDC6;TBCA;HSPE1;EREG;RPS27;DKC1;SNORD46;NDUFS4;CKS2;RPS20;RPL26;CES2;RPL26L1;MAD2L1	x
Transcriptional regulator	ENCODE TF ChIP-seq	CHD7_K562_hg19	37/2000	0.00109041	0.00514389	-0.952552	5.0199	SNORA61;SNORD15B;PPM1L;DPY30;RPL9;COX7C;ANAPC10;MRPL32;PTS;NUF2;SNORD33;PBK;CHAC2;RPL39;RARRES3;TPRKB;VTRNA1-2;USMG5;MRPS21;CACYBP;EREG;KIF18A;RPS27;P4HA2;DKC1;NDUFAB1;SNORD47;SNRPG;SNRPE;SNORD21;RPL26;SNORA24;PFDN5;CENPQ;ITGB3BP;MAD2L1;SNORA64	x
Transcriptional regulator	ENCODE TF ChIP-seq	CUX1_GM12878_hg19	37/2000	0.00109041	0.00514389	-0.943831	4.97394	EIF4A2;RPL31;PDCD5;ATP2A3;ZBTB8OS;DPY30;DDX60;MRPL13;IFIT2;NT5E;SGOL1;DEPTOR;CREB3L1;RNU4ATAC;DNAJC19;RARRES3;ARL15;TPRKB;NDUFA1;USMG5;CACYBP;RPS3A;TBCA;KIAA1161;RAB30;RPS27;OAS2;UQCRQ;IRF1;ID2;CDK1;RPL22L1;RPL26;PFDN4;CENPQ;RPS24;CES2	x
Transcriptional regulator	ENCODE TF ChIP-seq	GATA3_SK-N-SH_hg19	25/1185	0.00134018	0.00621359	-1.1191	5.68615	COX7B;NNMT;RRAD;COX17;PITPNC1;LOXL1;RGS4;RPSAP52;CCL2;MSC;CTNNAL1;RPL17;RNU4ATAC;ITGA2;RPL23;KIAA1161;GNG11;DKK1;MFAP4;SNORD104;ID2;ID1;SPRY2;ID3;STX1A	x
Transcriptional regulator	ENCODE TF ChIP-seq	RAD21_GM12878_hg19	46/2690	0.00133514	0.00621359	-0.973219	4.94494	MIR155HG;OXTR;COX7B;CSF3;CEBPD;C1R;SNORD1C;UQCR11;ATP5I;PITPNC1;THBS3;FGF7;DEPTOR;FAM198B;CYP1B1;MSC;RPL39;RNU4ATAC;IVNS1ABP;C8ORF59;NDUFA6;KCND2;TGFB3;ARL15;BDNF;ITGA2;VTRNA1-2;MND1;RPS3A;CACYBP;SVIP;GDF5;PLXDC1;INHBE;MYO1D;IL6;GPRC5B;IRF1;NDUFAB1;SNRPE;RPL26;SLIRP;SCN2A;PFDN4;TLR3;SNORD60	x
Transcriptional regulator	ENCODE TF ChIP-seq	CTCF_HCT116_hg19	52/3149	0.00134679	0.00621359	-0.921914	4.68426	OXTR;COX7B;CSF3;SNORD1C;LOXL1;PITPNC1;RGS4;FGF7;C14ORF2;FAM198B;CYP1B1;CHAC2;RNU4ATAC;C8ORF59;RPL36A-HNRNPH2;VTRNA1-2;USMG5;RPS3A;CACYBP;COMMD6;DKK1;GPRC5B;SNRPE;RPL26;PFDN4;TLR3;HBEGF;CEBPD;C1R;NDUFB3;ATP5I;PTGS2;PPL;THBS3;NDUFA6;TGFB3;MND1;COX6C;SVIP;GDF5;PLXDC1;INHBE;MYO1D;IL6;P4HA2;NDUFAB1;SPRY2;RPS20;CD24;SCN2A;RPL26L1;CDKN3	x
Transcriptional regulator	ENCODE TF ChIP-seq	CREB1_ECC-1_hg19	33/1739	0.00136731	0.00627263	-0.994634	5.04435	EIF4A2;COX7B;ENY2;RPL31;RPL34;NCAPG;COX7A2;RPL9;MRPL13;ANAPC10;SGOL1;PLK4;CENPW;RPS7;RPL23;VTRNA1-2;USMG5;MRPS21;CACYBP;HSPE1;LSM3;CENPE;KIF18A;RPS27;UQCRQ;CENPK;CDK1;SNRPG;GEMIN6;RPL22L1;CENPQ;RPS21;EPHA2	x
Transcriptional regulator	ENCODE TF ChIP-seq	CREB1_GM12878_hg19	19/800	0.00139786	0.00637673	-1.11895	5.6564	COX7B;CENPW;RPS7;RPL36A-HNRNPH2;RPL23;RPL34;VTRNA1-2;MRPS21;VTRNA1-1;VRK1;RPL9;MRPL13;COX7C;TMEM156;CENPE;RPS27;UQCRQ;CENPK;GEMIN6	x
Transcriptional regulator	ENCODE TF ChIP-seq	ELF1_SK-N-SH_hg19	37/2030	0.00141238	0.00640702	-0.968717	4.89237	ENY2;RPL31;RPL34;ZBTB8OS;UQCR11;COX7C;RAD51AP1;C14ORF2;SEC61G;NUF2;CCL2;RPL17;RNU4ATAC;PLK4;RPS7;RPL36A-HNRNPH2;RPL23;TPRKB;RPS3A;CACYBP;COMMD6;HSPE1;LSM3;RPS27;DDIT3;ID2;TOMM7;CKS2;ID3;SNRPE;RPL22L1;RPL26;SLIRP;CENPQ;CES2;ITGB3BP;RPL26L1	x
Transcriptional regulator	ENCODE TF ChIP-seq	STAT5A_GM12878_hg19	27/1340	0.00165819	0.0074803	-1.00753	4.93235	C1R;DPY30;NDUFB1;MRPL32;PTS;C14ORF2;NUF2;CENPW;RPS7;TPRKB;VTRNA1-2;CACYBP;CDC6;COMMD6;CENPE;RPS27;OAS2;UQCRQ;NDUFAB1;RPS20;SLIRP;PFDN4;PFDN5;RPL26L1;ITGB3BP;SNORD60;SNORA64	x
Transcriptional regulator	ENCODE TF ChIP-seq	ZBTB33_HCT116_hg19	23/1074	0.00172369	0.00773281	-0.964202	4.68822	EIF4A2;COX7B;RPS7;RPL23;NCAPG;VRK1;RPS3A;CACYBP;HSPE1;COX6C;SVIP;DUSP6;LSM3;NUF2;ID1;PBK;SNRPG;RPS20;RPL26;RNU4ATAC;RPL17;MAD2L1;SPC25	x
Transcriptional regulator	ENCODE TF ChIP-seq	TAF1_ECC-1_hg19	27/1346	0.00176419	0.0078394	-0.978706	4.74535	ENY2;CEBPD;RPL34;PDCD5;NCAPG;RPL9;MRPL32;SGOL1;ATP5E;NUF2;CHAC2;RPL39;TPRKB;NDUFA1;USMG5;VRK1;CDC6;COMMD6;KIF18A;CENPH;UQCRQ;IRF1;NDUFAB1;RPS20;SLIRP;SPC25;EPHA2	x
Transcriptional regulator	ENCODE TF ChIP-seq	PRDM1_HeLa-S3_hg19	31/1625	0.00176676	0.0078394	-0.941373	4.56433	SNORD45B;NNMT;CEBPD;COX17;HMMR;STON2;DDX60;IFIT2;RANBP3L;APOL6;CREB3L1;DNAJC19;IVNS1ABP;RARRES3;ARL15;TGFB3;ACSL5;CDC6;COX6C;ZWINT;KIF18A;IL6;FABP3;RAB30;CCNE2;ID2;TOMM7;ID3;SNRPE;TLR3;SPC25	x
Transcriptional regulator	ENCODE TF ChIP-seq	RAD21_A549_hg19	50/3040	0.0018333	0.00809044	-0.88972	4.28585	OXTR;COX7B;SNORD1C;FGF7;DEPTOR;C14ORF2;FAM198B;CYP1B1;RNU4ATAC;C8ORF59;RPL36A-HNRNPH2;ITGA2;CACYBP;DKK1;RBX1;ITPKB;RAB30;GPRC5B;SNRPE;RPL26;TLR3;HBEGF;CEBPD;C1R;UQCR11;PTGS2;DDX60;THBS3;IVNS1ABP;CCDC18;NDUFA6;TGFB3;SPRY4;MND1;TBCA;GNG11;SVIP;GDF5;LSM3;INHBE;MYO1D;KIF18A;IL6;ID2;NDUFAB1;SPRY2;SLIRP;SCN2A;CD24;RPL26L1	x
Transcriptional regulator	ENCODE TF ChIP-seq	CTCF_HeLa-S3_hg19	53/3275	0.00186383	0.00813671	-0.869789	4.18488	SYNJ2BP-COX16;OXTR;COX7B;SNORD1C;LPCAT1;FGF7;SGOL1;LRRTM4;C14ORF2;ADAMTS1;CHAC2;RNU4ATAC;RPL36A-HNRNPH2;SNORD42B;USMG5;RPS3A;COMMD6;DKK1;GPRC5B;RAB30;IRF1;DDIT3;SNORA28;SNRPE;RPL26;PFDN4;HBEGF;C1R;NDUFB3;ATP5I;PTGS2;MRPL13;SNORD116-3;IVNS1ABP;NDUFA6;RARRES3;SPRY4;MND1;TBCA;COX6C;SVIP;RPS27;UQCRQ;ID2;NDUFAB1;TOMM7;RPS20;RPL22L1;XAF1;SCN2A;CENPQ;RPL26L1;CDKN3	x
Transcriptional regulator	ENCODE TF ChIP-seq	EP300_HepG2_hg19	51/3119	0.00185493	0.00813671	-0.791121	3.80637	C11ORF74;RPL31;MRPL32;HSPB11;FADS2;FAM198B;RNU4ATAC;RPS7;RPL36A-HNRNPH2;RPL23;VTRNA1-2;ACSL5;VTRNA1-1;DKK1;DUSP6;DDIT3;IRF1;NDUFS5;NDUFS4;CKS2;SNRPE;RPL26;MNS1;EEF1E1;PHLDB2;CES2;EPHA2;ENY2;NDUFB3;ANAPC10;RAD51AP1;APOL6;ATP5E;SERPIND1;NDUFA4;CDC6;HSPE1;KIAA1161;ZWINT;INHBE;CENPE;KIF18A;UQCRQ;ID2;BCL3;ID1;NDUFAB1;CENPK;ID3;RPS20;CDKN3	x
Transcriptional regulator	ENCODE TF ChIP-seq	WRNIP1_GM12878_hg19	36/2000	0.00202221	0.00829311	-1.02723	4.92283	MIR155HG;SNORA16A;SNORA8;ZBTB8OS;ATP5I;MRPL32;PITPNC1;ATP5L;RAD51AP1;CHAC2;SLC15A3;RNU4ATAC;RPL39;C8ORF59;CENPW;NDUFA6;RPS7;MX2;SPRY4;VTRNA1-2;TBCA;COMMD6;ZWINT;KIF18A;UQCRQ;SNORD24;IL1B;NDUFS4;CDK1;MNS1;XAF1;PFDN4;CENPQ;ITGB3BP;SNORA64;MAD2L1	x
Transcriptional regulator	ENCODE TF ChIP-seq	CTCF_B cell_hg19	36/2000	0.00202221	0.00829311	-0.925603	4.4358	MIR155HG;EIF4A2;OXTR;LPCAT1;ZBTB8OS;NDUFB1;ATP5I;MRPL13;COX7C;IFIT2;C14ORF2;SEC61G;CHAC2;CENPW;RPL36A-HNRNPH2;RPL23;COMMD6;MYO1D;ADAM19;CENPE;GPRC5B;IL6;RPS27;CCNE2;SLCO4A1;SNORD104;DDIT3;ID1;NDUFS4;TOMM7;RPL22L1;SNRPE;SCN2A;PFDN4;RPL26L1;HBEGF	x
Transcriptional regulator	ENCODE TF ChIP-seq	EZH2_myotube_hg19	36/2000	0.00202221	0.00829311	-0.918331	4.40095	C1R;PPL;SNORD116-20;FGF7;PDPN;MAN1C1;LBP;RPL17;C8ORF59;KCND2;SERPIND1;RPL36A-HNRNPH2;BDNF;TPRKB;SNORD116-11;COMMD6;GDF5;EREG;SLC7A4;CH25H;RAB30;SNORD29;SNORD26;MIR221;SLCO4A1;OAS2;SNORA49;SNORD68;SPRY2;ADAM8;SNORA24;SNORD21;SNORA65;XAF1;CD24;RPL26L1	x
Transcriptional regulator	ENCODE TF ChIP-seq	NRF1_HeLa-S3_hg19	36/2000	0.00202221	0.00829311	-0.892804	4.27861	RPL34;PDCD5;COX17;LPCAT1;NCAPG;DPY30;ATP5I;UQCR11;PTS;MRPL32;ATP5L;RAD51AP1;C14ORF2;SEC61G;CHAC2;PLK4;NDUFA6;SPRY4;CACYBP;TBCA;CDC6;HSPE1;COX6C;ZWINT;RBX1;RAB30;KIF18A;CCNE2;DKC1;TOMM7;CDK1;CKS2;RPS21;RPL26L1;STX1A;MAD2L1	x
Transcriptional regulator	ENCODE TF ChIP-seq	CTCF_spleen_hg19	36/2000	0.00202221	0.00829311	-0.889041	4.26058	COX17;MRPL32;PTS;RAD51AP1;APOL6;MED31;NUF2;CHAC2;DNAJC19;PLK4;CENPW;RPL36A-HNRNPH2;MX2;SPRY4;TPRKB;MRPS21;VRK1;TBCA;HSPE1;COMMD6;MYO1D;GPRC5B;LSM6;DKC1;OAS2;IRF1;NDUFS4;GEMIN6;MNS1;SLIRP;RPS21;PFDN5;CES2;RPS24;HBEGF;MAD2L1	x
Transcriptional regulator	ENCODE TF ChIP-seq	EZH2_skeletal muscle myoblast_hg19	36/2000	0.00202221	0.00829311	-0.880177	4.2181	SNORA16A;RASGRF2;RPL34;LRRC17;ATP2A3;PTGS2;COX7C;RAD51AP1;RGS4;FADS2;PDPN;MED31;RNU4ATAC;SNORD36B;C8ORF59;NDUFA6;RPL36A-HNRNPH2;KCND2;NDUFA4;MX2;TPRKB;USMG5;COX6C;FABP3;MIR221;SNORD26;SLCO4A1;SNORD24;NDUFS5;SNORD83B;SLIRP;RPL26;CD24;SNORA65;PFDN5;SNORD60	x
Transcriptional regulator	ENCODE TF ChIP-seq	KDM4A_H1-hESC_hg19	36/2000	0.00202221	0.00829311	-0.857797	4.11085	MIR155HG;COX7B;PPM1L;RASGRF2;NDUFB3;COX17;NCAPG;ATP5I;COX7A2;TXN;COX7C;MRPL32;FGF5;FADS2;SEC61G;ATP5E;NUF2;PDGFRB;C8ORF59;RPS7;RPL36A-HNRNPH2;ARL15;RPS3A;CDC6;HSPE1;DKK1;ZWINT;SLC7A4;UQCRQ;SNORD83B;MNS1;CD24;CENPQ;ITGB3BP;CES2;MEGF9	x
Transcriptional regulator	ENCODE TF ChIP-seq	ELK1_K562_hg19	36/2000	0.00202221	0.00829311	-0.852487	4.0854	SNORD80;RPL31;NDUFB1;ATP5I;SGOL1;C14ORF2;SEC61G;RNU4ATAC;CTNNAL1;DNAJC19;RPS7;NDUFA4;MRPS21;VTRNA1-1;MND1;RPS3A;CDC6;COMMD6;LSM3;RPS27;IRF1;DDIT3;NDUFS5;ID1;NDUFAB1;SNRPE;RPL26;SLIRP;PFDN4;EEF1E1;PFDN5;CENPQ;RPS24;RPL26L1;ITGB3BP;MEGF9	x
Transcriptional regulator	ENCODE TF ChIP-seq	eGFP-FOS_K562_hg19	36/2000	0.00202221	0.00829311	-0.850213	4.0745	C11ORF74;SNORA16A;ENY2;CSF3;NNMT;LY96;ZBTB8OS;ATP5I;PTS;ANAPC10;FGF5;SGOL1;ATP5E;CREB3L1;SLC16A6;CHAC2;PLK4;CENPW;NDUFA4;SPRY4;SNORD42B;VTRNA1-2;VTRNA1-1;LSM3;INHBE;ADAM19;TMEM156;RAB30;IL6;RPS27;PSMC6;DDIT3;SNORD46;ID1;CKS2;EEF1E1	x
Transcriptional regulator	ENCODE TF ChIP-seq	MAZ_GM12878_hg19	36/2000	0.00202221	0.00829311	-0.834707	4.00019	ENY2;RPL9;ANAPC10;FGF5;DEPTOR;ATP5E;NUF2;SLC16A6;PBK;DNAJC19;CENPW;NDUFA6;RPL36A-HNRNPH2;RPL23;SPRY4;NDUFA1;USMG5;MRPS21;VRK1;TBCA;ADAM19;CENPE;RAB30;RPS27;IRF1;SNORD104;NDUFAB1;CENPK;ID1;RPL22L1;MNS1;RPS21;ADA;RPS24;CES2;CDKN3	x
Transcriptional regulator	ENCODE TF ChIP-seq	IRF3_GM12878_hg19	36/2000	0.00202221	0.00829311	-0.78671	3.77018	NDUFB3;HMMR;RPL9;RAD51AP1;ATP5E;SEC61G;RPL17;PLK4;NDUFA6;RPS7;USMG5;MRPS21;VRK1;CACYBP;ACYP1;CDC6;COMMD6;COX6C;ZWINT;CH25H;RPS27;UQCRQ;ID2;DDIT3;IRF1;SNORD104;CENPK;SNRPG;CDK1;CKS2;MNS1;PFDN4;CENPQ;RPS24;CDKN3;MEGF9	x
Transcriptional regulator	ENCODE TF ChIP-seq	POLR2A_limb_mm9	36/2000	0.00202221	0.00829311	-0.782233	3.74872	CEBPD;RPL34;MRPL13;COX7C;LOXL1;FADS2;DEPTOR;ADAMTS1;MAN1C1;RPL39;DNAJC19;PDGFRB;CENPW;TEX30;SPRY4;TMA7;USMG5;ARHGAP28;GDF5;DKK1;GNG11;ZWINT;CH25H;RPS27;ID2;DDIT3;ID1;TMEM119;TOMM7;ID3;RPS20;SNRPE;GEMIN6;RPL22L1;PFDN5;ITGB3BP	x
Transcriptional regulator	ENCODE TF ChIP-seq	MAX_H1-hESC_hg19	51/3145	0.00220339	0.00899071	-0.807761	3.80582	C11ORF74;SYNJ2BP-COX16;DPY30;MRPL32;SGOL1;NUF2;RPL39;RPS7;RPL36A-HNRNPH2;MRPS21;USMG5;RPS3A;VRK1;CACYBP;RBX1;DKC1;GEMIN6;MNS1;PFDN4;PFDN5;ITGB3BP;ENY2;NCAPG;ATP5I;PTGS2;MRPL13;ATP5L;RAD51AP1;SNORD78;IVNS1ABP;SPRY4;TPRKB;NDUFA1;CDC6;TBCA;LSM5;SVIP;CENPE;KIF18A;RPS27;CENPH;CENPK;NDUFAB1;TOMM7;RPS20;RPL22L1;SLIRP;CENPQ;ADA;MAD2L1;CDKN3	x
Transcriptional regulator	ENCODE TF ChIP-seq	RAD21_HepG2_hg19	45/2685	0.00222911	0.0090502	-0.835697	3.93193	EIF4A2;SYNJ2BP-COX16;OXTR;C1R;SNORD1C;RASGRF2;NDUFB3;ATP5I;PPL;C14ORF2;LRRTM4;ATP5E;RNU4ATAC;DNAJC19;IVNS1ABP;NDUFA6;SERPIND1;RPL36A-HNRNPH2;RPS7;NDUFA4;ITGA2;SPRY4;ACSL5;MRPS21;MND1;SVIP;DKK1;DUSP6;MYO1D;RAB30;RPS27;UQCRQ;NDUFS5;SNORD104;ID2;ID1;NDUFAB1;TOMM7;SNRPE;SCN2A;CD24;PHLDB2;RPL26L1;MEGF9;HBEGF	x
Transcriptional regulator	ENCODE TF ChIP-seq	CTCF_K562_hg19	70/4670	0.00233163	0.00941932	-0.738267	3.44401	OXTR;COX7B;RPL31;RPL34;SNORD1C;PDCD5;LPCAT1;RPL9;MRPL32;FGF5;FGF7;C14ORF2;NUF2;PBK;CHAC2;RNU4ATAC;RPL36A-HNRNPH2;RPS7;SNORD42B;USMG5;MRPS21;RPS3A;COMMD6;EREG;RAB30;GPRC5B;IRF1;NDUFS4;SNORD44;SNRPE;MNS1;RPL26;EEF1E1;PFDN4;HBEGF;C1R;NDUFB3;NCAPG;ATP5I;MRPL13;ANAPC10;ATP5L;IVNS1ABP;NDUFA6;RARRES3;SPRY4;NDUFA1;MND1;TBCA;CDC6;SVIP;LSM3;MYO1D;KIF18A;RPS27;P4HA2;UQCRQ;SNORD24;NDUFAB1;TOMM7;RPS20;RPL22L1…	x
Transcriptional regulator	ENCODE TF ChIP-seq	CBX3_HCT116_hg19	8/209	0.00242204	0.0097361	-1.01156	4.68544	C11ORF74;KIF18A;ANKRD22;NDUFB3;NUF2;ID1;VTRNA1-2;ITGB3BP	x
Transcriptional regulator	ENCODE TF ChIP-seq	ETS1_A549_hg19	28/1449	0.00246192	0.00984767	-0.863856	3.99147	C11ORF74;SYNJ2BP-COX16;COX7B;RPL34;ZBTB8OS;C14ORF2;NUF2;DNAJC19;RPS7;VTRNA1-2;TPRKB;USMG5;MRPS21;VTRNA1-1;RPS3A;HSPE1;LSM3;RPS27;UQCRQ;NDUFAB1;TOMM7;RPL26;RPS21;PFDN5;CES2;ITGB3BP;RPL26L1;SPC25	x
Transcriptional regulator	ENCODE TF ChIP-seq	GABPA_HeLa-S3_hg19	41/2406	0.00264987	0.0105475	-0.828841	3.77277	C11ORF74;SYNJ2BP-COX16;ENY2;RPL31;RPL34;COX17;ZBTB8OS;UQCR11;ATP5I;COX7C;C14ORF2;SEC61G;NUF2;MED31;PLK4;C8ORF59;RPS7;RPL36A-HNRNPH2;TPRKB;NDUFA1;USMG5;MRPS21;RPS3A;ACYP1;COMMD6;HSPE1;LSM3;KIF18A;RPS27;PSMC6;UQCRQ;NDUFAB1;GEMIN6;RPS20;RPL26;SLIRP;CENPQ;PFDN5;RPL26L1;ITGB3BP;CES2	x
Transcriptional regulator	ENCODE TF ChIP-seq	CTCF_A549_hg19	77/5283	0.00283007	0.0112098	-0.709532	3.18648	SYNJ2BP-COX16;OXTR;COX7B;RPL31;SNORD1C;RASGRF2;PITPNC1;FADS2;DEPTOR;C14ORF2;ADAMTS1;FAM198B;CYP1B1;CHAC2;RNU4ATAC;SREBF1;C8ORF59;RPL36A-HNRNPH2;RPS7;ITGA2;RPL23;SNORD42B;VTRNA1-2;RPS3A;CACYBP;DKK1;DUSP6;ADAM19;GPRC5B;SNORD104;NDUFS4;SNORA28;SNORD44;SNRPE;RPL26;MNS1;PFDN4;TLR3;HBEGF;MIR155HG;CEBPD;C1R;RRAD;NDUFB3;UQCR11;ATP5I;PTGS2;DDX60;PPL;THBS3;SNORD33;SNORD34;IVNS1ABP;NDUFA6;TGFB3;SPRY4;MND1;T…	x
Transcriptional regulator	ENCODE TF ChIP-seq	TCF12_SK-N-SH_hg19	19/857	0.0029595	0.0115534	-1.04293	4.65226	PDGFRB;NNMT;RRAD;ITGA2;PITPNC1;LOXL1;DUSP6;MFAP4;RAB30;APOL6;ID2;ID1;TMEM119;CCL2;SPRY2;ID3;RPL17;RNU4ATAC;STX1A	x
Transcriptional regulator	ENCODE TF ChIP-seq	RAD21_HCT116_hg19	35/1973	0.00294677	0.0115534	-0.820996	3.66228	OXTR;CSF3;PLXND1;CEBPD;C1R;NDUFB3;PPL;CYP17A1;THBS3;RGS4;FGF7;FAM198B;RNU4ATAC;C8ORF59;KCND2;TGFB3;BDNF;VTRNA1-2;VTRNA1-1;MND1;GDF5;DKK1;PLXDC1;INHBE;MYO1D;GPRC5B;IL6;NDUFAB1;SPRY2;SNRPE;RPL26;SNORA24;CD24;SCN2A;TLR3	x
Transcriptional regulator	ENCODE TF ChIP-seq	CHD2_MEL cell line_mm9	33/1826	0.00293116	0.0115534	-0.766701	3.42008	SNORA61;SNORA16A;SNORD15B;COX7B;ENY2;NCAPG;HMMR;ATP5E;SNORD57;SNORD33;SNORD34;CHAC2;COX14;RPL17;SREBF1;RPS7;SNORD42B;NDUFA1;CACYBP;RPS3A;ACYP1;LSM3;RBX1;SNORD104;SNORD47;SNRPG;SNORD83B;RPL26;SNORA24;SNORA65;RPS21;SPC25;SNORA64	x
Transcriptional regulator	ENCODE TF ChIP-seq	GABPA_MCF-7_hg19	36/2048	0.00297594	0.011562	-0.860302	3.83697	C11ORF74;SYNJ2BP-COX16;RPL31;RPL34;COX17;ATP5I;COX7C;PTS;SGOL1;SEC61G;NUF2;MED31;PLK4;DNAJC19;C8ORF59;RPL23;NDUFA1;USMG5;MRPS21;RPS3A;ACYP1;COMMD6;HSPE1;LSM3;KIF18A;RPS27;CENPH;UQCRQ;CENPK;NDUFAB1;GEMIN6;PFDN5;CENPQ;RPS21;CES2;SPC25	x
Transcriptional regulator	ENCODE TF ChIP-seq	CTCF_epithelial cell of esophagus_hg19	29/1548	0.00320048	0.0123165	-0.933733	4.10545	OXTR;C1R;SNORD1C;NDUFB3;ATP5I;PTGS2;C14ORF2;CHAC2;IVNS1ABP;NDUFA6;RPL36A-HNRNPH2;SPRY4;MND1;RPS3A;COMMD6;SVIP;MYO1D;NDUFAB1;TOMM7;RPS20;RPL22L1;SNRPE;RPL26;CD24;SCN2A;PFDN4;PFDN5;RPL26L1;CDKN3	x
Transcriptional regulator	ENCODE TF ChIP-seq	TAF1_GM12892_hg19	30/1619	0.00318645	0.0123165	-0.79862	3.51138	MIR155HG;ENY2;PDCD5;PTS;C14ORF2;SEC61G;PLK4;RPS7;TPRKB;NDUFA1;USMG5;RPS3A;CDC6;COMMD6;LSM3;PSMC6;SLCO4A1;UQCRQ;DDIT3;NDUFS5;IRF1;NDUFS4;CENPK;TOMM7;RPS20;SLIRP;RPS21;RPL26L1;CES2;CDKN3	x
Transcriptional regulator	ENCODE TF ChIP-seq	STAT2_K562_hg19	9/271	0.00333263	0.0127646	-0.949366	4.14026	ENY2;APOL6;OAS2;IRF1;MX2;TOMM7;DDX60;XAF1;IFIT2	x
Transcriptional regulator	ENCODE TF ChIP-seq	ZNF384_MEL cell line_mm9	35/2000	0.00364547	0.0132148	-0.845737	3.65901	SNORD15B;COX7B;PLXND1;LY96;DPY30;MRPL32;FAM216A;THBS3;RAD51AP1;CCL2;CHAC2;RPL39;PDGFRB;IVNS1ABP;SREBF1;TEX30;ARL15;SPRY4;NDUFA1;MND1;CDC6;ACYP1;COX6C;ITPKB;PSMC6;UQCRQ;CKS2;ID3;GEMIN6;RPL26;MNS1;EEF1E1;PFDN5;MAD2L1;ALDH9A1	x
Transcriptional regulator	ENCODE TF ChIP-seq	GATA2_SH-SY5Y_hg19	35/2000	0.00364547	0.0132148	-0.820034	3.54781	SYNJ2BP-COX16;PDCD5;NDUFB3;ZBTB8OS;NCAPG;COX7C;ADAMTS5;C14ORF2;NUF2;CHAC2;RNU4ATAC;IVNS1ABP;CENPW;RPL36A-HNRNPH2;ARL15;RPL23;SPRY4;CACYBP;MND1;TBCA;KIAA1161;HSPE1;DKK1;GNG11;ZWINT;CENPE;RPS27;PSMC6;SNORD104;ID2;SNRPG;SLIRP;SNORA24;RPS24;ITGB3BP	x
Transcriptional regulator	ENCODE TF ChIP-seq	BACH1_K562_hg19	35/2000	0.00364547	0.0132148	-0.817908	3.53861	SNORA16A;NNMT;PDCD5;ZBTB8OS;TXN;MRPL13;HSPB11;ANAPC10;C14ORF2;ATP5E;SLC16A6;MAN1C1;CHAC2;RNU4ATAC;IVNS1ABP;RPL36A-HNRNPH2;ARL15;TPRKB;VTRNA1-2;NDUFA1;VTRNA1-1;CACYBP;CDC6;CCNE2;ID2;SNORD104;DDIT3;ID1;NDUFAB1;RPS20;SNORA24;PFDN4;CENPQ;RPS24;SNORD60	x
Transcriptional regulator	ENCODE TF ChIP-seq	USF2_HeLa-S3_hg19	35/2000	0.00364547	0.0132148	-0.816567	3.53281	C11ORF74;SNORD15B;SYNJ2BP-COX16;COX7B;RPL34;ZBTB8OS;COX7A2;ATP5I;PTGS2;COX7C;DNAJC19;NDUFA6;RPS7;ARL15;TPRKB;VTRNA1-2;VTRNA1-1;MRPS21;VRK1;LSM3;RBX1;CENPE;RAB30;KIF18A;RPS27;ID2;NDUFS4;TOMM7;RPL26;SLIRP;PFDN4;RPS21;PFDN5;RPL26L1;ITGB3BP	x
Transcriptional regulator	ENCODE TF ChIP-seq	CHD1_CH12.LX_mm9	35/2000	0.00364547	0.0132148	-0.785587	3.39877	SNORA61;SNORA16A;COX7B;SNORD45B;PPM1L;RRAD;RPL34;ATP2A3;ZBTB8OS;LY96;NCAPG;PITPNC1;RPL17;RPL39;TEX30;CMC2;ACSL5;RPS3A;COMMD6;CENPE;LSM6;UQCRQ;IRF1;DDIT3;SNORD104;SNORD47;BCL3;SNORA28;CKS2;ID3;RPL22L1;RPS20;SNORA24;SLIRP;SNORA65	x
Transcriptional regulator	ENCODE TF ChIP-seq	GTF2F1_H1-hESC_hg19	35/2000	0.00364547	0.0132148	-0.773974	3.34853	C11ORF74;ENY2;RASGRF2;RPL9;MRPL32;C14ORF2;LRRTM4;CHAC2;CENPW;KCND2;RPS7;TPRKB;NDUFA1;VRK1;CDC6;SVIP;LSM3;ZWINT;KIF18A;RPS27;PSMC6;DKC1;IRF1;SNORD104;RBP1;TOMM7;RPS20;MNS1;SLIRP;EEF1E1;PFDN4;RPS21;CES2;MAD2L1;HBEGF	x
Transcriptional regulator	ENCODE TF ChIP-seq	TBP_GM12878_hg19	35/2000	0.00364547	0.0132148	-0.749979	3.24472	EIF4A2;RPL34;ATP2A3;RPL9;ATP5L;DNAJC19;NDUFA6;RPS7;RARRES3;NDUFA4;VTRNA1-2;TPRKB;USMG5;VTRNA1-1;MRPS21;KIAA1161;RPS27;DDIT3;IL1B;ID1;CENPK;NDUFAB1;BCL3;CDK1;TOMM7;RPL26;SLIRP;PFDN4;SCN2A;RPS21;CENPQ;RPS24;RPL26L1;CES2;ITGB3BP	x
Transcriptional regulator	ENCODE TF ChIP-seq	MAX_NB4_hg19	35/2000	0.00364547	0.0132148	-0.743713	3.21761	EIF4A2;PDCD5;DPY30;LY96;NCAPG;UQCR11;TXN;FGF5;SEC61G;NUF2;RPL39;NDUFA6;RPS7;RPL36A-HNRNPH2;ANKRD22;CDC6;HSPE1;COMMD6;KIAA1161;CENPE;RPS27;UQCRQ;IL1B;NDUFS5;ID2;NDUFAB1;CENPK;ID1;PFDN4;RPS21;PFDN5;CENPQ;RPL26L1;ITGB3BP;SPC25	x
Transcriptional regulator	ENCODE TF ChIP-seq	TCF7L2_HeLa-S3_hg19	46/2827	0.00347769	0.0132148	-0.741856	3.20958	NNMT;RPL31;RPL34;NDUFB3;ATP5I;ATP5L;NUF2;PBK;RPL39;RNU4ATAC;DNAJC19;C8ORF59;RPS7;ARL15;NDUFA4;VTRNA1-2;MRPS21;MND1;CDC6;COMMD6;DKK1;ZWINT;DUSP6;CENPE;MFAP4;RPS27;CENPH;P4HA2;UQCRQ;IRF1;DDIT3;ID2;BCL3;NDUFAB1;ID1;CDK1;TOMM7;ID3;RPL22L1;PFDN4;CENPQ;TLR3;RPS24;CES2;MAD2L1;MEGF9	x
Transcriptional regulator	ENCODE TF ChIP-seq	EZH2_mammary epithelial cell_hg19	35/2000	0.00364547	0.0132148	-0.723278	3.1292	C11ORF74;SNORD15B;SYNJ2BP-COX16;SNORA16A;C1R;ATP2A3;PTGS2;MRPL13;COX7C;SNORD15A;ANAPC10;APOL6;SEC61G;NUF2;SLC16A6;RNU4ATAC;C8ORF59;CENPW;KCND2;RPL36A-HNRNPH2;RPS3A;TBCA;EREG;CH25H;SNORD29;RPS27;NDUFS4;TOMM7;SNORD83B;MNS1;CD24;PHLDB2;CENPQ;ITGB3BP;CDKN3	x
Transcriptional regulator	ENCODE TF ChIP-seq	GTF2F1_HeLa-S3_hg19	35/2000	0.00364547	0.0132148	-0.707327	3.06019	COX7B;ENY2;RPL34;PDCD5;PTGS2;COX7C;ANAPC10;ATP5L;DEPTOR;RPL39;RNU4ATAC;RPS7;NDUFA4;SPRY4;TPRKB;MRPS21;VTRNA1-1;RPS3A;VRK1;COMMD6;LSM5;RAB30;RPS27;LSM6;CENPH;IRF1;IL1B;NDUFAB1;CENPK;RPL26;PFDN4;PFDN5;ITGB3BP;EPHA2;CDKN3	x
Transcriptional regulator	ENCODE TF ChIP-seq	CEBPB_HeLa-S3_hg19	35/2000	0.00364547	0.0132148	-0.672707	2.91041	SYNJ2BP-COX16;CEBPD;RPL31;RPL34;PDCD5;RPL9;COX7C;DEPTOR;ATP5E;NUF2;PBK;RNU4ATAC;RPS7;RPL36A-HNRNPH2;ARL15;ITGA2;TPRKB;VTRNA1-2;MRPS21;RPS3A;HSPE1;RAB30;UQCRQ;SNORD46;IL1B;SNORD47;NDUFS4;RPS20;RPS21;TLR3;ITGB3BP;RPL26L1;MAD2L1;EPHA2;SPC25	x
Transcriptional regulator	ENCODE TF ChIP-seq	RCOR1_IMR-90_hg19	34/1930	0.00375904	0.0135659	-0.75612	3.25146	SNORD15B;CSF3;NNMT;PLXND1;C1R;UQCR11;ATP5I;LOXL1;NUF2;SLC16A6;CCL2;CTNNAL1;PDGFRB;NDUFA6;MMP1;NDUFA4;BDNF;TPRKB;ARHGAP28;COX6C;GNG11;ADAM19;NDUFS5;SNORD104;ID2;NDUFAB1;BCL3;ID1;ANGPTL2;RPL26;ADA;STX1A;EPHA2;MEGF9	x
Transcriptional regulator	ENCODE TF ChIP-seq	ELF1_MCF-7_hg19	33/1859	0.00383783	0.013789	-0.777978	3.33277	C11ORF74;SYNJ2BP-COX16;PTS;HSPB11;ANAPC10;SGOL1;NUF2;MED31;RPL39;PLK4;RPS7;RPL36A-HNRNPH2;RPL23;ANKRD22;TPRKB;NDUFA1;VTRNA1-2;MRPS21;RPS3A;ACYP1;ZWINT;RPS27;UQCRQ;DKC1;ID2;CENPK;CDK1;RPS20;RPL22L1;CENPQ;RPL26L1;MAD2L1;SPC25	x
Transcriptional regulator	ENCODE TF ChIP-seq	CREB1_H1-hESC_hg19	33/1863	0.00396248	0.0141742	-0.756345	3.21926	ENY2;RPL34;ATP5I;PTGS2;MRPL13;ANAPC10;SGOL1;C14ORF2;SEC61G;NUF2;DNAJC19;CENPW;RPS7;RPL23;TPRKB;NDUFA1;USMG5;MRPS21;MND1;RPS3A;VRK1;HSPE1;LSM3;RBX1;CENPE;KIF18A;RPS27;UQCRQ;NDUFAB1;GEMIN6;RPL22L1;EEF1E1;EPHA2	x
Transcriptional regulator	ENCODE TF ChIP-seq	CTCF_ECC-1_hg19	24/1220	0.00399569	0.0142303	-0.863168	3.67052	OXTR;C8ORF59;CSF3;NDUFA6;CEBPD;KCND2;TGFB3;C1R;DKK1;PLXDC1;GDF5;PPL;PITPNC1;THBS3;MYO1D;GPRC5B;IL6;C14ORF2;NDUFAB1;FAM198B;SPRY2;RPS20;SNRPE;RPL26	x
Transcriptional regulator	ENCODE TF ChIP-seq	CTCF_fibroblast of skin of abdomen_hg19	39/2317	0.00414673	0.0147037	-0.773773	3.26506	MIR155HG;OXTR;C1R;SNORD1C;NDUFB3;NDUFB1;ATP5I;PTGS2;FADS2;FGF7;C14ORF2;ADAMTS1;CHAC2;PDGFRB;IVNS1ABP;NDUFA6;RPL36A-HNRNPH2;SPRY4;MRPS21;MND1;RPS3A;COMMD6;SVIP;INHBE;MYO1D;ID2;NDUFAB1;TOMM7;ANGPTL2;RPS20;RPL22L1;SNRPE;RPL26;SCN2A;PFDN4;PFDN5;RPL26L1;CDKN3;HBEGF	x
Transcriptional regulator	ENCODE TF ChIP-seq	MYB_MEL cell line_mm9	16/692	0.00420203	0.014835	-0.892266	3.75712	SREBF1;PLXND1;TNFAIP2;ACYP1;COX6C;COX7C;FAM216A;MIR221;UQCRQ;NDUFS5;DDIT3;NUF2;SNORD47;CKS2;SNORD83B;SNORA64	x
Transcriptional regulator	ENCODE TF ChIP-seq	ELF1_GM12878_hg19	23/1161	0.0044214	0.0155419	-0.811157	3.37783	SYNJ2BP-COX16;CENPW;RPL36A-HNRNPH2;ARL15;COX17;NDUFB3;USMG5;MRPS21;NDUFB1;RPS3A;MRPL32;PTS;ANAPC10;MYO1D;CENPH;SEC61G;ATP5E;CENPK;NUF2;NDUFAB1;MNS1;PFDN5;RPL26L1	x
Transcriptional regulator	ENCODE TF ChIP-seq	RUNX3_GM12878_hg19	30/1674	0.00507883	0.0177759	-0.700493	2.82293	RPL34;NDUFB3;NCAPG;C14ORF2;NUF2;PBK;SNORD53;SREBF1;NDUFA6;CENPW;RPS7;VTRNA1-2;TPRKB;NDUFA1;VRK1;ACYP1;ZWINT;CENPE;RPS27;CENPH;UQCRQ;CENPK;NDUFAB1;CDK1;MNS1;PFDN4;PFDN5;CES2;CDKN3;SPC25	x
Transcriptional regulator	ENCODE TF ChIP-seq	STAT1_K562_hg19	10/345	0.00512736	0.0178687	-0.864596	3.47974	C8ORF59;APOL6;OAS2;RARRES3;MX2;IRF1;NUF2;PBK;DDX60;XAF1	x
Transcriptional regulator	ENCODE TF ChIP-seq	GATA1_erythroblast_mm9	34/1971	0.00515336	0.0178826	-0.71691	2.88479	SNORA61;SNORA16A;SNORD45B;ANAPC15;PPM1L;NDUFB3;TNFAIP2;PITPNC1;FAM216A;ATP5L;SNORD33;SNORD34;CHAC2;RPL39;IVNS1ABP;DNAJC19;NDUFA6;TEX30;ACYP1;TBCA;CDC6;HSPE1;ZWINT;RAB30;PSMC6;RPS27;UQCRQ;SNORD68;NDUFS5;DDIT3;SNORD104;ID1;CKS2;ALDH9A1	x
Transcriptional regulator	ENCODE TF ChIP-seq	STAT3_HeLa-S3_hg19	34/1974	0.00527066	0.0182118	-0.714982	2.86399	C11ORF74;COX7B;NNMT;COX7A2;TXN;STON2;PTGS2;RAD51AP1;APOL6;SEC61G;NUF2;SLC16A6;CYP1B1;RNU4ATAC;CTNNAL1;DNAJC19;SREBF1;ITGA2;VTRNA1-2;VTRNA1-1;LSM3;DUSP6;IL6;RAB30;PSMC6;IL1B;IRF1;NDUFS4;BCL3;ID1;ID3;SNRPE;RPL26;RPS24	x
Transcriptional regulator	ENCODE TF ChIP-seq	EP300_SK-N-SH_hg19	42/2603	0.00606193	0.0208571	-0.672642	2.60316	SNORD15B;NNMT;RRAD;LRRC17;COX7A2;PTS;PITPNC1;RPSAP52;C14ORF2;LRRTM4;ADAMTS1;ATP5E;NUF2;PBK;CCL2;RNU4ATAC;PDGFRB;DNAJC19;RPS7;RPL36A-HNRNPH2;ARL15;ITGA2;SPRY4;TPRKB;RPS3A;HSPE1;DKK1;DUSP6;ADAM19;MFAP4;RAB30;UQCRQ;ID2;ID1;RBP1;NDUFS4;TMEM119;ID3;RPS20;SNRPE;RPL26;ITGB3BP	x
Transcriptional regulator	ENCODE TF ChIP-seq	ZBTB33_HepG2_hg19	25/1336	0.0061553	0.0210766	-0.791104	3.05334	EIF4A2;COX7B;SNORD1C;NCAPG;ZBTB8OS;RPL17;RNU4ATAC;SNORD36B;RPS7;RPL23;SNORD42B;SNORD105;RPS3A;VRK1;CACYBP;SVIP;LSM3;SNORD24;ID1;SNRPG;RPL26;CES2;MAD2L1;SNORA64;SPC25	x
Transcriptional regulator	ENCODE TF ChIP-seq	TAF1_H1-hESC_hg19	26/1411	0.00635064	0.0210766	-0.758389	2.92707	C11ORF74;COX7B;COX17;ATP5I;RPL9;MRPL32;LOXL1;ATP5E;NUF2;KCND2;NDUFA1;MRPS21;ZWINT;ADAM19;KIF18A;PSMC6;UQCRQ;DKC1;IRF1;TOMM7;RPL26;MNS1;CD24;CES2;ITGB3BP;MAD2L1	x
Transcriptional regulator	ENCODE TF ChIP-seq	NRF1_HepG2_hg19	34/2000	0.00638527	0.0210766	-0.750862	2.89802	COX17;LPCAT1;DPY30;UQCR11;ATP5I;HMMR;PTS;MRPL32;RAD51AP1;C14ORF2;SEC61G;CHAC2;PLK4;NDUFA6;SPRY4;CACYBP;TBCA;CDC6;HSPE1;COX6C;ZWINT;RBX1;KIF18A;RAB30;CCNE2;DKC1;CENPK;NDUFAB1;TOMM7;CKS2;RPS21;RPL26L1;STX1A;MAD2L1	x
Transcriptional regulator	ENCODE TF ChIP-seq	FOS_endothelial cell of umbilical vein_hg19	34/2000	0.00638527	0.0210766	-0.722322	2.78787	MIR155HG;EIF4A2;LY96;PTGS2;PTS;ANAPC10;ATP5L;IFIT2;RPSAP52;C14ORF2;NUF2;CCL2;RNU4ATAC;MMP1;VTRNA1-2;VTRNA1-1;HSPE1;GNG11;DKK1;LSM3;DUSP6;ITPKB;TMEM156;RAB30;IL6;RPS27;IL1B;DDIT3;SNORD104;ID3;SPRY2;RPS20;EPHA2;ALDH9A1	x
Transcriptional regulator	ENCODE TF ChIP-seq	MXI1_HeLa-S3_hg19	34/2000	0.00638527	0.0210766	-0.678493	2.61871	EIF4A2;PPM1L;C1R;COX17;UQCR11;HMMR;COX7C;ANAPC10;RAD51AP1;ATP5E;MED31;RPL39;DNAJC19;C8ORF59;NDUFA4;SPRY4;TPRKB;VTRNA1-2;USMG5;MRPS21;CDC6;LSM5;COMMD6;IL6;RPS27;SLCO4A1;CENPK;SPRY2;PFDN4;PFDN5;RPS21;ITGB3BP;EPHA2;SPC25	x
Transcriptional regulator	ENCODE TF ChIP-seq	ZNF143_H1-hESC_hg19	34/2000	0.00638527	0.0210766	-0.650255	2.50972	C11ORF74;RPL31;PDCD5;ATP2A3;NCAPG;PTGS2;RPL9;ANAPC10;FGF5;FADS2;C14ORF2;SEC61G;PDPN;PBK;NDUFA6;CENPW;RPL36A-HNRNPH2;RPS3A;HSPE1;DCLK1;ZWINT;EREG;CENPE;RAB30;RPS27;PSMC6;DKC1;IRF1;NDUFAB1;ANGPTL2;RPS20;PFDN5;CENPQ;SPC25	x
Transcriptional regulator	ENCODE TF ChIP-seq	NFYB_GM12878_hg19	34/2000	0.00638527	0.0210766	-0.643853	2.48501	ENY2;COX17;PDCD5;LY96;HMMR;TXN;ANAPC10;MRPL32;RAD51AP1;APOL6;DEPTOR;SEC61G;NUF2;PLK4;DNAJC19;PDGFRB;C8ORF59;NDUFA6;TPRKB;NDUFA1;USMG5;ZWINT;LSM3;INHBE;CENPE;LSM6;SLCO4A1;NDUFAB1;CENPK;ID1;CDK1;EEF1E1;CENPQ;CDKN3	x
Transcriptional regulator	ENCODE TF ChIP-seq	ELK4_HEK293_hg19	34/2000	0.00638527	0.0210766	-0.638291	2.46354	EIF4A2;NDUFB3;COX7A2;DDX60;COX7C;SNORD15A;RAD51AP1;C14ORF2;RNU4ATAC;CCDC18;RPS7;NDUFA4;TPRKB;MRPS21;USMG5;SNORD105;CACYBP;RPS3A;ACYP1;HSPE1;COMMD6;LSM5;LSM3;KIF18A;RPS27;NDUFS5;CKS2;SPRY2;SNRPE;RPS20;SLIRP;CENPQ;ITGB3BP;SNORD60	x
Transcriptional regulator	ENCODE TF ChIP-seq	RELA_GM19193_hg19	34/2000	0.00638527	0.0210766	-0.623618	2.40691	EIF4A2;SNORA16A;ENY2;NDUFB3;ZBTB8OS;LY96;COX7A2;ATP5I;UQCR11;TXN;ANAPC10;FADS2;SGOL1;NUF2;SLC16A6;CHAC2;RNU4ATAC;IVNS1ABP;SREBF1;NDUFA6;RPS7;RPL23;RPS3A;HSPE1;RBX1;RPS27;SNORD26;IRF1;DDIT3;BCL3;RPS20;SNORA24;SNORD60;ADA	x
Transcriptional regulator	ENCODE TF ChIP-seq	RAD21_IMR-90_hg19	34/2000	0.00638527	0.0210766	-0.577978	2.23076	OXTR;RASGRF2;ATP5I;PTGS2;LOXL1;HSPB11;FGF5;ADAMTS5;FGF7;SGOL1;C14ORF2;CREB3L1;CHAC2;RPL39;PDGFRB;NDUFA6;RPL36A-HNRNPH2;ARL15;NDUFA4;SPRY4;RPS3A;ACYP1;COMMD6;GDF5;UQCRQ;NDUFAB1;TOMM7;SPRY2;RPL22L1;SNRPE;RPL26;SCN2A;RPL26L1;MEGF9	x
Transcriptional regulator	ENCODE TF ChIP-seq	NFIC_SK-N-SH_hg19	15/663	0.00663404	0.0218091	-0.864328	3.30643	NNMT;ITGA2;SPRY4;NDUFB3;SVIP;LOXL1;MFAP4;IL6;RPSAP52;FABP3;APOL6;ADAMTS1;CREB3L1;CCL2;STX1A	x
Transcriptional regulator	ENCODE TF ChIP-seq	RAD21_ECC-1_hg19	21/1070	0.0070885	0.0232091	-0.780539	2.93733	IVNS1ABP;OXTR;C8ORF59;NDUFA6;CEBPD;C1R;MND1;UQCR11;DKK1;PPL;MYO1D;IL6;GPRC5B;DEPTOR;UQCRQ;FAM198B;CYP1B1;SPRY2;SNRPE;SCN2A;RNU4ATAC	x
Transcriptional regulator	ENCODE TF ChIP-seq	CTCF_astrocyte of the spinal cord_hg19	36/2167	0.00714034	0.023285	-0.686202	2.58008	MIR155HG;COX7B;OXTR;C1R;SNORD1C;NDUFB3;ATP5I;PTGS2;FGF7;C14ORF2;ADAMTS1;CYP1B1;CHAC2;RNU4ATAC;NDUFA6;RPL36A-HNRNPH2;RARRES3;SPRY4;USMG5;MND1;RPS3A;TBCA;COMMD6;SVIP;MYO1D;GPRC5B;UQCRQ;IRF1;NDUFAB1;SNRPE;RPS20;RPL26;SCN2A;PFDN4;RPL26L1;CDKN3	x
Transcriptional regulator	ENCODE TF ChIP-seq	ZC3H11A_CH12.LX_mm9	26/1429	0.00741138	0.0240722	-0.75898	2.82849	CSF3;CEBPD;PLXND1;COX17;ATP2A3;UQCR11;PTS;PITPNC1;IFIT2;THBS3;CYP17A1;RAD51AP1;FGF7;DEPTOR;NUF2;TGFB3;SPRY4;MND1;CDC6;GDF5;PLXDC1;DUSP6;RAB30;GPRC5B;IL6;MAD2L1	x
Transcriptional regulator	ENCODE TF ChIP-seq	ETS1_K562_hg19	27/1502	0.00744321	0.0240792	-0.645756	2.40635	RPL34;PDCD5;DPY30;ATP5I;MRPL32;ANAPC10;SGOL1;NUF2;RPS7;NDUFA4;TPRKB;VTRNA1-2;USMG5;VTRNA1-1;RPS3A;VRK1;CDC6;ZWINT;MYO1D;P4HA2;CKS2;SNRPE;RPL22L1;SLIRP;CES2;RPL26L1;SPC25	x
Transcriptional regulator	ENCODE TF ChIP-seq	YY1_HCT116_hg19	21/1076	0.00752062	0.0241885	-0.690199	2.56884	NDUFA6;RPL34;PDCD5;VTRNA1-1;ATP5I;HSPE1;SVIP;MRPL32;LSM3;ADAM19;PSMC6;RPS27;C14ORF2;NDUFAB1;GEMIN6;RPS20;RPL22L1;EEF1E1;RPL26L1;SPC25;EPHA2	x
Transcriptional regulator	ENCODE TF ChIP-seq	SP1_HCT116_hg19	28/1577	0.00756635	0.0241885	-0.614496	2.28708	COX7B;PPM1L;NDUFB3;SGOL1;ATP5E;RNU4ATAC;RPL23;ANKRD22;VRK1;ACYP1;CDC6;ZWINT;DUSP6;RBX1;CENPE;KIF18A;CENPK;CDK1;CKS2;RPS20;RPL26;MNS1;EEF1E1;CENPQ;SNORD60;MEGF9;SPC25;CDKN3	x
Transcriptional regulator	ENCODE TF ChIP-seq	CEBPB_K562_hg19	43/2716	0.00755768	0.0241885	-0.578079	2.15154	C11ORF74;ENY2;COX7B;RPL31;RPL34;ATP5I;COX7A2;HMMR;RPL9;HSPB11;CHAC2;RNU4ATAC;PLK4;SNORD6;RPL36A-HNRNPH2;ARL15;RPL23;SPRY4;VTRNA1-2;MRPS21;VTRNA1-1;USMG5;CACYBP;RPS3A;HSPE1;CENPE;KIF18A;IL6;RPS27;CENPH;DKC1;IL1B;DDIT3;SNORD104;CENPK;NDUFS4;ID1;SNRPG;TOMM7;RPL22L1;RPL26;CENPQ;RPS24	x
Transcriptional regulator	ENCODE TF ChIP-seq	E2F4_MEL cell line_mm9	13/549	0.00785317	0.0250069	-0.786551	2.90127	ANAPC15;TEX30;CDC6;COX7C;RAD51AP1;CCNE2;CENPH;CENPK;PBK;CDK1;MNS1;CENPQ;ITGB3BP	x
Transcriptional regulator	ENCODE TF ChIP-seq	E2F6_K562_hg19	42/2645	0.00789566	0.0250441	-0.562922	2.07556	EIF4A2;CEBPD;RPL31;COX17;NCAPG;COX7A2;HSPB11;PTS;ATP5L;RAD51AP1;SGOL1;ATP5E;NUF2;PBK;RPL39;IVNS1ABP;RPL36A-HNRNPH2;MRPS21;USMG5;RPS3A;CDC6;COMMD6;ZWINT;MYO1D;GPRC5B;CENPH;P4HA2;DDIT3;NDUFS5;CENPK;NDUFAB1;RPS20;GEMIN6;CENPQ;RPS21;CES2;ADA;ITGB3BP;HBEGF;MAD2L1;MEGF9;CDKN3	x
Transcriptional regulator	ENCODE TF ChIP-seq	EP300_T47D_hg19	22/1155	0.00820186	0.0259141	-0.716931	2.61893	IVNS1ABP;EIF4A2;ARL15;NDUFA4;TGFB3;ANKRD22;LPCAT1;HSPE1;KIAA1161;PPL;DUSP6;PTS;UQCRQ;DDIT3;ATP5E;BCL3;NUF2;SLC16A6;CKS2;CYP1B1;RPS24;HBEGF	x
Transcriptional regulator	ENCODE TF ChIP-seq	TCF12_H1-hESC_hg19	22/1158	0.00843434	0.0265453	-0.694512	2.52032	DNAJC19;EIF4A2;ENY2;RPS7;TPRKB;USMG5;COX7A2;PTGS2;HSPE1;ANAPC10;RPS27;C14ORF2;ID2;NUF2;ID1;ANGPTL2;LRRN1;RPS20;RPL26;MNS1;SLC15A3;RNU4ATAC	x
Transcriptional regulator	ENCODE TF ChIP-seq	MAX_myocyte_mm9	22/1160	0.00859229	0.026938	-0.653362	2.36139	EIF4A2;ENY2;CENPW;ANAPC15;NDUFA4;SNORD1C;USMG5;ACSL5;MND1;MRPL13;ANAPC10;ATP5L;FAM216A;RAD51AP1;CCNE2;DKC1;DDIT3;SNORD57;NUF2;SNRPG;SNORA65;SNORA64	x
Transcriptional regulator	ENCODE TF ChIP-seq	POLR3A_HeLa-S3_hg19	13/556	0.00865641	0.02697	-0.784506	2.83444	COX7B;SNORD42B;VTRNA1-2;NDUFA1;VTRNA1-1;NCAPG;PLXDC1;INHBE;SNORD28;SNORD26;SEC61G;SNORD68;RPS21	x
Transcriptional regulator	ENCODE TF ChIP-seq	POLR2AphosphoS5_HepG2_hg19	29/1668	0.00866893	0.02697	-0.567673	2.05102	C11ORF74;SNORD15B;COX17;PTS;ANAPC10;MED31;NUF2;CTNNAL1;DNAJC19;CENPW;ITGA2;SPRY4;TPRKB;USMG5;MRPS21;TBCA;RPS27;LSM6;P4HA2;BCL3;NDUFAB1;GEMIN6;SNRPE;SLIRP;PHLDB2;CES2;RPL26L1;RPS24;EPHA2	x
Transcriptional regulator	ENCODE TF ChIP-seq	POLR2AphosphoS5_U-87 MG_hg19	27/1532	0.00948374	0.0293924	-0.598361	2.11043	MIR155HG;C1R;COX7C;ATP5L;ATP5E;CREB3L1;NUF2;MED31;PBK;CCL2;RNU4ATAC;TPRKB;NDUFA1;USMG5;MRPS21;VRK1;ACYP1;KIAA1161;DKK1;CH25H;LSM6;P4HA2;CENPK;TOMM7;SNRPE;SLIRP;ALDH9A1	x
Transcriptional regulator	ENCODE TF ChIP-seq	CTCF_fibroblast of pedal digit skin_hg19	34/2060	0.00973103	0.0299625	-0.645571	2.26454	MIR155HG;OXTR;C1R;SNORD1C;NDUFB3;ATP5I;PTGS2;FGF7;C14ORF2;ADAMTS1;CHAC2;NDUFA6;RPL36A-HNRNPH2;SPRY4;USMG5;MND1;RPS3A;TBCA;COMMD6;SVIP;DKK1;MYO1D;ADAM19;GPRC5B;UQCRQ;NDUFAB1;TOMM7;SNRPE;RPS20;RPL26;SCN2A;PFDN4;RPL26L1;CDKN3	x
Transcriptional regulator	ENCODE TF ChIP-seq	SPI1_HL-60_hg19	23/1245	0.00974149	0.0299625	-0.624573	2.19088	CCDC18;RPL36A-HNRNPH2;RPL23;MX2;ZBTB8OS;LY96;NCAPG;MND1;RPS3A;HSPE1;RPL9;PTS;TMEM156;IL1B;ATP5E;IRF1;CDK1;ID3;RPS21;RPL17;CENPQ;PFDN5;MAD2L1	x
Transcriptional regulator	ENCODE TF ChIP-seq	HCFC1_HeLa-S3_hg19	33/2000	0.010862	0.0319564	-0.62331	2.1463	C11ORF74;COX7B;RPL34;DPY30;COX7C;MRPL13;MRPL32;ANAPC10;SGOL1;ATP5E;SEC61G;NUF2;PBK;RNU4ATAC;RPL39;DNAJC19;C8ORF59;RPL36A-HNRNPH2;MRPS21;HSPE1;SVIP;ZWINT;RBX1;CENPE;SNORD29;CCNE2;NDUFS5;NDUFS4;NDUFAB1;RPL26;STX1A;SPC25;EPHA2	x
Transcriptional regulator	ENCODE TF ChIP-seq	eGFP-HDAC8_K562_hg19	33/2000	0.010862	0.0319564	-0.591359	2.03627	ENY2;RPL31;RPL34;ZBTB8OS;ATP5I;RPL9;ANAPC10;PTS;SEC61G;PBK;RPL17;PLK4;CENPW;RPL36A-HNRNPH2;NDUFA4;RPL23;NDUFA1;MRPS21;MND1;CACYBP;EREG;RAB30;RPS27;CCNE2;IRF1;SNORD104;RPL22L1;SNORA65;CENPQ;SNORD60;CES2;MAD2L1;SPC25	x
Transcriptional regulator	ENCODE TF ChIP-seq	KAT2B_K562_hg19	33/2000	0.010862	0.0319564	-0.581913	2.00375	RPL34;ATP5I;FGF5;SGOL1;C14ORF2;MAN1C1;RPL17;DNAJC19;IVNS1ABP;PLK4;RPS7;RPL23;NDUFA1;VTRNA1-1;RPS3A;CDC6;TBCA;HSPE1;LSM3;EREG;KIF18A;RAB30;PSMC6;NDUFS5;NDUFAB1;CENPK;TOMM7;SNRPE;RPS20;RPL26;MNS1;PFDN4;RPL26L1	x
Transcriptional regulator	ENCODE TF ChIP-seq	GTF2F1_K562_hg19	33/2000	0.010862	0.0319564	-0.546454	1.88165	ENY2;NDUFB1;TXN;RPL9;SEC61G;PBK;RNU4ATAC;RPL39;PLK4;SREBF1;NDUFA6;RPS7;SPRY4;TPRKB;MRPS21;VTRNA1-1;CACYBP;LSM3;ZWINT;CENPE;RPS27;PSMC6;IRF1;DDIT3;SNRPG;RPS20;SNRPE;PFDN4;CENPQ;PFDN5;CES2;RPL26L1;CDKN3	x
Transcriptional regulator	ENCODE TF ChIP-seq	CEBPB_H1-hESC_hg19	33/2000	0.010862	0.0319564	-0.498057	1.715	EIF4A2;RPL31;RPL34;ATP5I;PTGS2;RPL9;ANAPC10;APOL6;C14ORF2;ADAMTS1;SEC61G;PBK;PLK4;DNAJC19;NDUFA6;KCND2;ARL15;RPL23;ANKRD22;MRPS21;VTRNA1-1;CACYBP;HSPE1;EREG;KIF18A;RPS27;NDUFS5;ID1;SNRPG;RPS20;RPS24;ITGB3BP;MEGF9	x
Transcriptional regulator	ENCODE TF ChIP-seq	POLR2A_small intestine_mm9	33/2000	0.010862	0.0319564	-0.48019	1.65348	RPL34;PDCD5;PPL;COX7C;PITPNC1;MRPL32;PTS;IFIT2;ATP5L;FADS2;DEPTOR;CYP1B1;DNAJC19;ITGA2;TMA7;USMG5;ARHGAP28;TBCA;LSM5;GNG11;ZWINT;CH25H;OAS2;DDIT3;ID2;NDUFAB1;ID1;BCL3;ID3;RPL22L1;RPS20;SNRPE;PFDN5	x
Transcriptional regulator	ENCODE TF ChIP-seq	NFYB_K562_hg19	33/2000	0.010862	0.0319564	-0.476862	1.64202	ENY2;HMMR;RPL9;PTS;MRPL32;RAD51AP1;DEPTOR;SEC61G;RNU4ATAC;IVNS1ABP;PDGFRB;DNAJC19;C8ORF59;NDUFA6;TPRKB;VRK1;ACYP1;CDC6;ZWINT;INHBE;CENPE;KIF18A;LSM6;IRF1;ID1;CENPK;CDK1;SNRPG;MNS1;EEF1E1;CENPQ;SPC25;MEGF9	x
Transcriptional regulator	ENCODE TF ChIP-seq	NFYA_GM12878_hg19	33/2000	0.010862	0.0319564	-0.463284	1.59526	NDUFB3;HMMR;RPL9;RAD51AP1;SGOL1;SEC61G;ATP5E;PLK4;DNAJC19;NDUFA6;ARL15;TPRKB;USMG5;VRK1;ACYP1;CDC6;ZWINT;KIF18A;DKC1;ID2;DDIT3;SNORD104;CENPK;ID1;SNRPG;CDK1;CKS2;MNS1;EEF1E1;CENPQ;SPC25;CDKN3;MEGF9	x
Transcriptional regulator	ENCODE TF ChIP-seq	KDM5B_H1-hESC_hg19	33/2000	0.010862	0.0319564	-0.448449	1.54418	EIF4A2;SNORA16A;PPM1L;LPCAT1;ATP2A3;ANAPC10;PITPNC1;SNORD15A;FGF5;DEPTOR;ADAMTS1;NUF2;PDPN;MAN1C1;SNORD33;NDUFA6;KCND2;ARL15;ITGA2;SNORD42B;VRK1;ACYP1;DUSP6;RAB30;IL6;SNORD28;SNORD26;DDIT3;ID1;CKS2;SNORD44;SPRY2;PFDN5	x
Transcriptional regulator	ENCODE TF ChIP-seq	POLR2AphosphoS2_HepG2_hg19	33/2000	0.010862	0.0319564	-0.439993	1.51507	CEBPD;PDCD5;HMMR;PTS;SNORD15A;ATP5L;ATP5E;MED31;RNU4ATAC;CENPW;RPS7;SERPIND1;NDUFA4;MX2;SPRY4;MRPS21;USMG5;MND1;RPS3A;ACYP1;SNORA2A;KIAA1161;SVIP;P4HA2;IRF1;CENPK;TOMM7;CDK1;RPS20;SLIRP;SNORD60;CES2;EPHA2	x
Transcriptional regulator	ENCODE TF ChIP-seq	BRCA1_HepG2_hg19	33/2000	0.010862	0.0319564	-0.427151	1.47085	ENY2;COX7B;PDCD5;RPL9;COX7C;PTS;ANAPC10;PBK;CHAC2;CENPW;RPS7;NDUFA4;NDUFA1;VTRNA1-2;TPRKB;RPS3A;MND1;VRK1;KIAA1161;COMMD6;SVIP;RPS27;UQCRQ;NDUFAB1;ID1;GEMIN6;RPS20;RPL22L1;RPL26;PFDN4;CES2;RPL26L1;EPHA2	x
Transcriptional regulator	ENCODE TF ChIP-seq	POLR2A_lung_mm9	33/2000	0.010862	0.0319564	-0.415024	1.42909	PPM1L;PDCD5;PPL;COX7C;MRPL13;PITPNC1;PTS;IFIT2;RGS4;FADS2;FGF7;DEPTOR;PLK4;DNAJC19;PDGFRB;TEX30;NDUFA4;MAMDC2;TMA7;TBCA;LSM5;GNG11;ZWINT;SLC7A4;CH25H;FABP3;BCL3;NDUFAB1;TMEM119;TOMM7;RPL22L1;GEMIN6;STX1A	x
Transcriptional regulator	ENCODE TF ChIP-seq	ELF1_A549_hg19	29/1699	0.0109398	0.032069	-0.533328	1.83458	RPL34;COX17;PTGS2;PTS;C14ORF2;NUF2;RPL39;PLK4;RPS7;RPL36A-HNRNPH2;TPRKB;VTRNA1-2;USMG5;MRPS21;RPS3A;HSPE1;LSM3;RPS27;ID2;NDUFS4;TOMM7;RPS20;MNS1;SLIRP;CENPQ;PFDN5;CES2;RPL26L1;SPC25	x
Transcriptional regulator	ENCODE TF ChIP-seq	SP4_H1-hESC_hg19	26/1478	0.0110612	0.0323084	-0.53062	1.82132	ENY2;RPL31;NDUFB3;NCAPG;RPL9;COX7C;RAD51AP1;SGOL1;C14ORF2;ATP5E;NUF2;CENPW;RPS7;NDUFA4;MND1;RPS3A;ACYP1;TBCA;RPS27;CENPH;DDIT3;ID2;RPL26;EEF1E1;RPS24;CDKN3	x
Transcriptional regulator	ENCODE TF ChIP-seq	CTCF_GM12878_hg19	61/4238	0.0111068	0.0323251	-0.351264	1.20551	OXTR;SNORD1C;PDCD5;LPCAT1;ZBTB8OS;RPL9;MRPL32;FGF7;SGOL1;C14ORF2;LRRTM4;NUF2;CHAC2;RNU4ATAC;RPL39;C8ORF59;RPL36A-HNRNPH2;RPS7;SNORD42B;RPS3A;VRK1;COMMD6;ADAM19;GPRC5B;IRF1;SNRPE;RPL26;SNORA24;PFDN4;EEF1E1;CES2;MIR155HG;ENY2;C1R;NDUFB3;ATP5I;COX7A2;PTGS2;PTS;RPL17;IVNS1ABP;DNAJC19;NDUFA6;SPRY4;MND1;TBCA;SVIP;ZWINT;LSM3;MYO1D;CENPE;RPS27;NDUFAB1;TOMM7;CDK1;RPS20;RPL22L1;SCN2A;RPL26L1;SNORD60;CDKN3	x
Transcriptional regulator	ENCODE TF ChIP-seq	NR2C2_HeLa-S3_hg19	20/1055	0.0120066	0.0348191	-0.615038	2.06505	IVNS1ABP;SYNJ2BP-COX16;RPL31;RPL34;PDCD5;COX17;TPRKB;ATP5I;RPS3A;COX7A2;TXN;THBS3;RAB30;TOMM7;SNORD44;SNORD78;RPS20;SNRPE;SLIRP;RPS21	x
Transcriptional regulator	ENCODE TF ChIP-seq	PAX5_GM12878_hg19	36/2247	0.012097	0.0349565	-0.46973	1.57531	RPL31;NDUFB1;ATP5I;MRPL32;SGOL1;C14ORF2;ATP5E;NUF2;PBK;CHAC2;CENPW;RPS7;SPRY4;TPRKB;USMG5;VTRNA1-1;MND1;CACYBP;HSPE1;CENPE;KIF18A;RPS27;UQCRQ;SLCO4A1;DDIT3;IRF1;BCL3;NDUFAB1;ID1;RPS20;ADAM8;SNRPE;RPL26;MNS1;SLIRP;MAD2L1	x
Transcriptional regulator	ENCODE TF ChIP-seq	CEBPB_ECC-1_hg19	23/1273	0.0123845	0.0355343	-0.549361	1.83336	SREBF1;CCDC18;ARL15;SNORD1C;RPL23;ANKRD22;SPRY4;NDUFA1;DPY30;RPS3A;PTGS2;PPL;DUSP6;INHBE;ADAMTS5;CENPH;DDIT3;SNORD104;SNORD68;NDUFS4;RPL26;RNU4ATAC;RPS24	x
Transcriptional regulator	ENCODE TF ChIP-seq	YY1_ECC-1_hg19	30/1791	0.0123498	0.0355343	-0.504453	1.68349	RPL34;PDCD5;DPY30;MRPL32;SGOL1;C14ORF2;SEC61G;NUF2;MED31;CCDC18;RPS7;TPRKB;NDUFA1;VTRNA1-2;VTRNA1-1;VRK1;ZWINT;LSM3;KIF18A;PSMC6;RPS27;UQCRQ;TOMM7;GEMIN6;RPL26;CES2;RPL26L1;MEGF9;SPC25;EPHA2	x
Transcriptional regulator	ENCODE TF ChIP-seq	GABPA_K562_hg19	26/1494	0.0125296	0.0358241	-0.547738	1.82349	C11ORF74;SYNJ2BP-COX16;RPL31;RPL34;PTS;C14ORF2;ATP5E;MED31;C8ORF59;RPL36A-HNRNPH2;TPRKB;USMG5;MRPS21;RPS3A;COMMD6;HSPE1;KIF18A;RPS27;CENPH;UQCRQ;SNRPE;RPL22L1;RPL26;CENPQ;ITGB3BP;RPL26L1	x
Transcriptional regulator	ENCODE TF ChIP-seq	RAD21_MCF-7_hg19	39/2508	0.0142247	0.0403861	-0.491155	1.57625	OXTR;CSF3;CEBPD;C1R;SNORD1C;UQCR11;PPL;PITPNC1;THBS3;FGF7;DEPTOR;LRRTM4;FAM198B;SLC16A6;CYP1B1;RNU4ATAC;PLK4;C8ORF59;KCND2;ARL15;TGFB3;ITGA2;SPRY4;VTRNA1-2;MND1;CACYBP;GDF5;DKK1;PLXDC1;MYO1D;GPRC5B;IL6;UQCRQ;SNRPE;SNORA24;SLIRP;SCN2A;TLR3;SNORD60	x
Transcriptional regulator	ENCODE TF ChIP-seq	CTCF_foreskin fibroblast_hg19	42/2745	0.0142045	0.0403861	-0.486878	1.56252	MIR155HG;COX7B;OXTR;SNORD1C;RASGRF2;LPCAT1;ATP5I;PTGS2;FADS2;FGF7;C14ORF2;ADAMTS1;CHAC2;PDGFRB;NDUFA6;RPL36A-HNRNPH2;RARRES3;SPRY4;SNORD42B;USMG5;MND1;RPS3A;COMMD6;SVIP;MYO1D;ADAM19;GPRC5B;LSM6;IRF1;ID2;NDUFAB1;TOMM7;ANGPTL2;SNRPE;RPS20;RPL22L1;RPL26;SCN2A;PFDN4;CD24;RPL26L1;HBEGF	x
Transcriptional regulator	ENCODE TF ChIP-seq	RAD21_SK-N-SH_hg19	48/3228	0.0143734	0.0406663	-0.45451	1.4555	COX7B;OXTR;CEBPD;C1R;RASGRF2;SNORD1C;NDUFB3;LRRC17;DPY30;ATP5I;UQCR11;PTGS2;PITPNC1;THBS3;FGF7;DEPTOR;C14ORF2;LRRTM4;ADAMTS1;FAM198B;CYP1B1;RNU4ATAC;PDGFRB;C8ORF59;NDUFA6;RPS7;KCND2;TGFB3;ARL15;ITGA2;RPS3A;CACYBP;MND1;DKK1;SVIP;GDF5;INHBE;ADAM19;MYO1D;GPRC5B;RAB30;SNORD104;NDUFAB1;TOMM7;SPRY2;SNRPE;SCN2A;TLR3	x
Transcriptional regulator	ENCODE TF ChIP-seq	CTCF_retinal pigment epithelial cell_hg19	37/2356	0.0146478	0.0412988	-0.481095	1.53321	MIR155HG;COX7B;OXTR;C1R;SNORD1C;RASGRF2;NDUFB3;ATP5I;PTGS2;FGF7;C14ORF2;LRRTM4;CHAC2;RNU4ATAC;IVNS1ABP;NDUFA6;RPL36A-HNRNPH2;RARRES3;MND1;RPS3A;COMMD6;COX6C;SVIP;MYO1D;GPRC5B;UQCRQ;NDUFAB1;TOMM7;RPS20;RPL22L1;SNRPE;RPL26;SCN2A;PFDN4;RPL26L1;CDKN3;HBEGF	x
Transcriptional regulator	ENCODE TF ChIP-seq	CTCF_epithelial cell of proximal tubule_hg19	33/2051	0.0151895	0.0425456	-0.542478	1.7127	MIR155HG;COX7B;OXTR;C1R;SNORD1C;NDUFB3;ATP5I;PTGS2;C14ORF2;LRRTM4;ADAMTS1;CHAC2;IVNS1ABP;NDUFA6;RPL36A-HNRNPH2;SNORD42B;MND1;RPS3A;TBCA;COMMD6;COX6C;SVIP;MYO1D;NDUFAB1;TOMM7;RPS20;RPL22L1;SNRPE;RPL26;CD24;SCN2A;PFDN4;RPL26L1	x
Transcriptional regulator	ENCODE TF ChIP-seq	MAX_HepG2_hg19	47/3158	0.0151949	0.0425456	-0.368684	1.164	SYNJ2BP-COX16;CEBPD;RASGRF2;NDUFB3;COX17;PDCD5;NDUFB1;NCAPG;PTS;PITPNC1;RAD51AP1;SGOL1;SEC61G;NUF2;PBK;CHAC2;RPL39;RPS7;VTRNA1-2;NDUFA1;ACSL5;MRPS21;USMG5;MND1;RPS3A;ACYP1;HSPE1;COMMD6;ZWINT;CENPE;KIF18A;GPRC5B;RPS27;CENPH;UQCRQ;SLCO4A1;IRF1;NDUFAB1;CDK1;SNRPE;RPS20;GEMIN6;MNS1;RPS21;RPL26L1;EPHA2;MAD2L1	x
Transcriptional regulator	ENCODE TF ChIP-seq	ZC3H11A_ES-E14_mm9	18/949	0.0166322	0.0464101	-0.667081	2.0481	CCDC18;OXTR;CENPW;NDUFA6;PPM1L;TGFB3;COX17;MND1;PLXDC1;PTS;PITPNC1;CYP17A1;RAD51AP1;ADAMTS5;GPRC5B;DEPTOR;CENPK;SNRPE	x
Transcriptional regulator	ENCODE TF ChIP-seq	CTCF_GM12801_hg19	32/2000	0.0179375	0.0472296	-0.527045	1.60893	OXTR;C1R;SNORD1C;ATP5I;UQCR11;PTGS2;C14ORF2;FAM198B;SNORD33;MSC;RNU4ATAC;RPL39;C8ORF59;NDUFA6;RPL36A-HNRNPH2;MND1;RPS3A;SVIP;DKK1;MYO1D;IL6;NDUFAB1;TOMM7;RPS20;SNRPE;RPL26;SCN2A;PFDN4;RPL26L1;ADA;HBEGF;MAD2L1	x
Transcriptional regulator	ENCODE TF ChIP-seq	BRCA1_H1-hESC_hg19	32/2000	0.0179375	0.0472296	-0.513361	1.56715	OXTR;COX7B;RPL31;PDCD5;NCAPG;NDUFB1;ATP5I;MRPL13;RPL9;ANAPC10;C14ORF2;PBK;CHAC2;RPS7;ARL15;VRK1;MND1;CACYBP;TBCA;HSPE1;LSM3;CENPE;UQCRQ;SNRPG;EEF1E1;PFDN4;CENPQ;CES2;RPL26L1;RPS24;MEGF9;SPC25	x
Transcriptional regulator	ENCODE TF ChIP-seq	TRIM28_HEK293_hg19	32/2000	0.0179375	0.0472296	-0.477637	1.4581	C11ORF74;SYNJ2BP-COX16;NDUFB1;COX7A2;PTGS2;COX7C;LOXL1;ANAPC10;RAD51AP1;C14ORF2;NUF2;CENPW;RPL36A-HNRNPH2;TPRKB;MRPS21;USMG5;RPS3A;CDC6;COMMD6;LSM3;ZWINT;CENPE;LSM6;RPS27;CENPH;UQCRQ;NDUFAB1;RPS20;SNORA24;PFDN5;CENPQ;ITGB3BP	x
Transcriptional regulator	ENCODE TF ChIP-seq	SMC3_SK-N-SH_hg19	32/2000	0.0179375	0.0472296	-0.454436	1.38727	OXTR;CSF3;CEBPD;C1R;RRAD;PITPNC1;THBS3;RGS4;FGF7;DEPTOR;LRRTM4;FAM198B;MAN1C1;CYP1B1;C8ORF59;NDUFA6;KCND2;TGFB3;ITGA2;VTRNA1-2;CACYBP;MND1;GDF5;PLXDC1;MYO1D;IL6;GPRC5B;SPRY2;SNRPE;SNORA24;SCN2A;TLR3	x
Transcriptional regulator	ENCODE TF ChIP-seq	KDM5A_H1-hESC_hg19	32/2000	0.0179375	0.0472296	-0.447383	1.36574	C11ORF74;RPL31;SNORD1C;DPY30;ATP1A2;ATP5I;COX7C;RAD51AP1;SEC61G;DNAJC19;CENPW;RPS7;RPL36A-HNRNPH2;SPRY4;TPRKB;CACYBP;HSPE1;COX6C;UQCRQ;DDIT3;SNORD68;NDUFAB1;SNRPG;CDK1;CKS2;TOMM7;GEMIN6;RPS20;SLIRP;CES2;SPC25;MAD2L1	x
Transcriptional regulator	ENCODE TF ChIP-seq	SPI1_K562_hg19	26/1543	0.018031	0.0472296	-0.437952	1.33695	ZBTB8OS;NCAPG;RPL9;COX7C;PTS;ATP5E;NUF2;RPL17;C8ORF59;RPL36A-HNRNPH2;RPL23;VTRNA1-2;RPS3A;COMMD6;HSPE1;RPS27;CDK1;ID3;GEMIN6;SNRPE;RPS20;RPL22L1;CENPQ;PFDN5;RPS21;ALDH9A1	x
Transcriptional regulator	ENCODE TF ChIP-seq	ZNF384_CH12.LX_mm9	32/2000	0.0179375	0.0472296	-0.436611	1.33286	COX7B;ANAPC15;PLXND1;LY96;MRPL32;PITPNC1;IFIT2;FAM216A;THBS3;NUF2;CHAC2;RPL39;TEX30;ARL15;SPRY4;VRK1;MND1;CDC6;ACYP1;COX6C;ITPKB;IL6;PSMC6;UQCRQ;CENPK;NDUFAB1;ID3;MNS1;SLIRP;CENPQ;TLR3;MAD2L1	x
Transcriptional regulator	ENCODE TF ChIP-seq	CEBPB_MCF-7_hg19	21/1173	0.0180193	0.0472296	-0.434274	1.32572	DNAJC19;CCDC18;ARL15;ANKRD22;SPRY4;NDUFA1;VTRNA1-2;DPY30;RPS3A;PPL;DUSP6;ATP5L;DKC1;DDIT3;SEC61G;SNORD104;NDUFS5;NDUFS4;RPL26;RNU4ATAC;RPS24	x
Transcriptional regulator	ENCODE TF ChIP-seq	ZNF143_K562_hg19	32/2000	0.0179375	0.0472296	-0.427224	1.3042	C11ORF74;SYNJ2BP-COX16;COX7B;RPL31;RPL34;PDCD5;ATP2A3;COX7A2;COX7C;MRPL32;C14ORF2;MED31;CHAC2;RNU4ATAC;RPS7;TPRKB;VTRNA1-1;LSM5;LSM3;CENPE;GPRC5B;KIF18A;LSM6;RPS27;CENPH;DDIT3;NDUFS5;RPS21;CES2;RPS24;ITGB3BP;MAD2L1	x
Transcriptional regulator	ENCODE TF ChIP-seq	MAX_GM12878_hg19	32/2000	0.0179375	0.0472296	-0.423196	1.29191	PPM1L;C1R;ATP2A3;NCAPG;TXN;IFIT2;SGOL1;C14ORF2;NUF2;PBK;RPL39;CENPW;SPRY4;TPRKB;ACYP1;TBCA;COMMD6;MYO1D;KIF18A;GPRC5B;RPS27;CENPH;SLCO4A1;DDIT3;CENPK;NDUFAB1;TOMM7;RPS20;SLIRP;CENPQ;ITGB3BP;MAD2L1	x
Transcriptional regulator	ENCODE TF ChIP-seq	ZNF263_HEK293_hg19	32/2000	0.0179375	0.0472296	-0.404034	1.23341	ENY2;PPM1L;NDUFB3;DPY30;LOXL1;CYP17A1;C14ORF2;ATP5E;CHAC2;RPL39;RNU4ATAC;KCND2;RPS7;NDUFA4;VTRNA1-2;USMG5;VTRNA1-1;DCLK1;EREG;ADAM19;RPS27;CENPH;UQCRQ;TMEM119;CDK1;RPS20;SNRPE;CENPQ;ITGB3BP;RPL26L1;MAD2L1;CDKN3	x
Transcriptional regulator	ENCODE TF ChIP-seq	SMC3_GM12878_hg19	32/2000	0.0179375	0.0472296	-0.395433	1.20715	RPL31;RPL34;NDUFB3;ATP5I;PTGS2;IFIT2;SGOL1;C14ORF2;RNU4ATAC;PLK4;DNAJC19;RPS7;RPL36A-HNRNPH2;KCND2;RARRES3;NDUFA1;USMG5;MND1;TBCA;COMMD6;RAB30;RPS27;NDUFS5;IRF1;CENPK;ID1;NDUFAB1;TOMM7;SCN2A;PFDN4;RPL26L1;SPC25	x
Transcriptional regulator	ENCODE TF ChIP-seq	TAF1_K562_hg19	26/1543	0.018031	0.0472296	-0.387674	1.18346	ENY2;COX17;NDUFB3;NCAPG;FGF5;SGOL1;SEC61G;NUF2;PBK;CTNNAL1;CENPW;USMG5;MRPS21;VRK1;PSMC6;RPS27;P4HA2;CENPK;ID1;TOMM7;GEMIN6;SNRPE;SLIRP;ITGB3BP;CES2;RPL26L1	x
Transcriptional regulator	ENCODE TF ChIP-seq	RELA_GM10847_hg19	32/2000	0.0179375	0.0472296	-0.366096	1.11759	EIF4A2;ENY2;RPL31;NCAPG;COX7A2;RPL9;ANAPC10;MRPL32;ATP5L;FADS2;SGOL1;NUF2;SLC16A6;MSC;CCDC18;NDUFA6;RPS7;NDUFA4;RPL23;MX2;CACYBP;RPS3A;HSPE1;RBX1;RAB30;OAS2;IRF1;NDUFAB1;BCL3;RPL26;SNORD60;MAD2L1	x
Transcriptional regulator	ENCODE TF ChIP-seq	POLR2A_bone marrow macrophage_mm9	32/2000	0.0179375	0.0472296	-0.357814	1.09231	CEBPD;PPM1L;RPL34;COX17;NDUFB3;TNFAIP2;LPCAT1;PTS;PITPNC1;FADS2;MAN1C1;CCL2;RPL17;TEX30;CMC2;COMMD6;ZWINT;RPS27;SNORD104;IRF1;ID2;NDUFAB1;BCL3;CDK1;RPS20;RPL22L1;GEMIN6;EEF1E1;ITGB3BP;STX1A;SPC25;ALDH9A1	x
Transcriptional regulator	ENCODE TF ChIP-seq	MAZ_HeLa-S3_hg19	32/2000	0.0179375	0.0472296	-0.349542	1.06706	SYNJ2BP-COX16;ENY2;CEBPD;RPL34;NCAPG;PTGS2;RPL9;PTS;MRPL32;APOL6;C14ORF2;MED31;RPL39;CENPW;NDUFA4;RPL23;VTRNA1-2;TPRKB;MRPS21;RPS3A;VRK1;CENPE;IL6;UQCRQ;IRF1;TOMM7;RPL22L1;RPS20;RPS21;CES2;RPL26L1;CDKN3	x
Transcriptional regulator	ENCODE TF ChIP-seq	MAX_K562_hg19	55/3845	0.0179213	0.0472296	-0.343344	1.04814	C11ORF74;SYNJ2BP-COX16;RPL31;ZBTB8OS;DPY30;MRPL32;SGOL1;C14ORF2;CREB3L1;SLC16A6;C8ORF59;RPL36A-HNRNPH2;SNORD42B;VTRNA1-2;SNORD105;USMG5;MRPS21;CACYBP;COMMD6;GPRC5B;CCNE2;DKC1;SLCO4A1;SNORD104;DDIT3;SNORD44;SNRPE;SNORA24;CEBPD;COX17;NCAPG;UQCR11;ATP5I;TXN;ANAPC10;ATP5E;MED31;SNORD78;IVNS1ABP;CDC6;HSPE1;ZWINT;MYO1D;SNORD28;SNORD29;SNORD26;CENPH;CENPK;NDUFAB1;SLIRP;CENPQ;RPS21;RPS24;MEGF9;SPC25	x
Transcriptional regulator	ENCODE TF ChIP-seq	MYC_NB4_hg19	32/2000	0.0179375	0.0472296	-0.311921	0.952212	COX7B;COX17;NDUFB3;NCAPG;UQCR11;TXN;DDX60;MRPL32;SGOL1;RPL39;RPS7;ANKRD22;VTRNA1-2;USMG5;MRPS21;VTRNA1-1;CDC6;COMMD6;ZWINT;CENPE;MFAP4;RPS27;IL1B;ID2;NDUFAB1;CENPK;MNS1;PFDN4;RPS21;RPL26L1;ITGB3BP;SPC25	x
Transcriptional regulator	ENCODE TF ChIP-seq	ARID3A_K562_hg19	32/2000	0.0179375	0.0472296	-0.29946	0.914173	EIF4A2;COX7B;RPL34;NDUFB1;COX7A2;COX7C;DEPTOR;SGOL1;NUF2;RNU4ATAC;RPL39;DNAJC19;RPL36A-HNRNPH2;SPRY4;VTRNA1-2;TPRKB;USMG5;CDC6;HSPE1;RAB30;KIF18A;UQCRQ;NDUFS4;ID1;RPL22L1;SNRPE;GEMIN6;RPS20;RPL26;PFDN4;PFDN5;CENPQ	x
Transcriptional regulator	ENCODE TF ChIP-seq	GATA3_A549_hg19	8/302	0.0189014	0.0491921	-0.601615	1.81208	CENPE;NDUFB1;NCAPG;RPL26;HSPE1;PFDN4;RPL17;RNU4ATAC	x
Transcriptional regulator	ENCODE TF ChIP-seq	CTCF_cardiac muscle cell_hg19	29/1777	0.0188577	0.0491921	-0.439082	1.32253	MIR155HG;SNORA16A;OXTR;C1R;SNORD1C;ATP5I;PTGS2;FADS2;FGF7;C14ORF2;ADAMTS1;CHAC2;NDUFA6;RPL36A-HNRNPH2;MND1;RPS3A;COMMD6;SVIP;DKK1;MYO1D;NDUFAB1;RPS20;RPL22L1;RPL26;CD24;SCN2A;PFDN4;RPL26L1;CDKN3	x
Transcriptional regulator	ENCODE TF ChIP-seq	CEBPB_HCT116_hg19	8/303	0.0192276	0.0498812	-0.557421	1.67121	ITGA2;ANKRD22;RPL23;NDUFS4;ID1;RPL26;RNU4ATAC;RPS24	x
Transcriptional regulator	ENCODE TF ChIP-seq	CTCF_G1E_mm9	35/2246	0.0193234	0.0499701	-0.393359	1.17863	SNORA61;SNORD15B;SNORA16A;CSF3;SNORD1C;COX17;PTS;PITPNC1;IFIT2;THBS3;RAD51AP1;FADS2;SNORD57;FAM198B;SNORD33;CYP1B1;COX14;PLK4;NDUFA6;TGFB3;TPRKB;MND1;RPS3A;CACYBP;ACYP1;GDF5;PLXDC1;INHBE;GPRC5B;PSMC6;NDUFAB1;SNORD83B;SNRPE;RPL26;PFDN5	x
Transcriptional regulator	TF-LOF Expression from GEO	esr1_21299862_mcf7_lof_human_gpl570_gds4065_down	34/534	3.8792e-20	8.92215e-18	-1.84848	72.5676	COX7B;RPL34;NDUFB3;DPY30;NDUFB1;COX7A2;ATP5I;RPL9;ANAPC10;C14ORF2;PBK;IVNS1ABP;DNAJC19;RPS7;NDUFA4;RPL23;CMC2;TPRKB;USMG5;CYB561A3;DUSP6;UQCRQ;ID2;SNRPG;CDK1;CKS2;ID3;RPS20;GEMIN6;EEF1E1;PFDN5;ITGB3BP;CDKN3;MAD2L1	x
Transcriptional regulator	TF-LOF Expression from GEO	foxa1_21151129_mcfdash7_lof_human_gpl10558_gse25315_up	45/1313	4.52272e-12	5.20113e-10	-1.7145	36.6509	SNORA61;RPL34;COX17;TNFAIP2;NCAPG;HMMR;HSPB11;THBS3;FAM216A;RAD51AP1;SGOL1;DEPTOR;PBK;CYP1B1;PLK4;CENPW;TEX30;CMC2;TMA7;MND1;CACYBP;COMMD6;DCLK1;ZWINT;INHBE;ADAM19;CENPE;RAB30;KIF18A;CENPH;DDIT3;CENPK;ID1;RBP1;CDK1;SNORD83B;CKS2;SNRPG;ID3;MNS1;CD24;ADA;CDKN3;SPC25;MAD2L1	x
Transcriptional regulator	TF-LOF Expression from GEO	yy2_20215434_hela_lof_human_gpl570_gds3788_up	23/559	6.68378e-11	5.12423e-09	-2.08049	39.715	TENM2;CCDC18;NDUFA4;MX2;NDUFB1;USMG5;ACSL5;COX7A2;CACYBP;LSM5;MRPL13;COX7C;ITPKB;RGS4;RPS27;UQCRQ;ATP5E;NDUFAB1;SNRPE;SLIRP;RPL39;RPS24;RPL26L1	x
Transcriptional regulator	TF-LOF Expression from GEO	tcof1_15522210_neuroblastoma_gof_mouse_gpl339_gds998_up	25/738	4.84516e-10	2.78596e-08	-1.33629	23.2462	ENY2;LPCAT1;DPY30;NCAPG;RAD51AP1;SGOL1;PLK4;CMC2;CACYBP;CDC6;LSM3;KIF18A;PSMC6;ID2;ID1;CENPK;NDUFS4;CDK1;SNRPG;CKS2;ID3;GEMIN6;EEF1E1;CENPQ;RPS24	x
Transcriptional regulator	TF-LOF Expression from GEO	ets_00000000_2008_ovarian_cancer_cells_gof_human_gpl6244_gse21129_up	85/4717	7.50781e-10	3.45359e-08	-0.997419	17.1369	EIF4A2;COX7B;PLXND1;RPL31;TNFAIP2;LPCAT1;SNORD116-24;STON2;SNORD116-23;COX7C;SNORD116-20;MRPL32;HSPB11;FADS2;DEPTOR;SNORD116-15;SNORD116-14;ADAMTS1;SNORD57;SEC61G;FAM198B;NUF2;CYP1B1;SNORD53;COA6;SREBF1;C8ORF59;SNORD14C;RPS7;ITGA2;CMC2;MAMDC2;MRPS21;ACSL5;ACYP1;DKK1;DUSP6;ADAM19;ITPKB;SNORD116-29;RAB30;GPRC5B;DKC1;OAS2;SLCO4A1;IL1B;DDIT3;IRF1;SNORD104;SNRPE;PFDN4;SNORD41;CES2;HBEGF;ALDH9A1;EPHA2;…	x
Transcriptional regulator	TF-LOF Expression from GEO	gata3_21892208_mda_mb_231_gof_human_gpl570_gds4080_up	83/4460	2.82527e-09	1.08302e-07	-1.22999	19.7271	C11ORF74;COX7B;OXTR;PLXND1;LPCAT1;DPY30;COX7C;LOXL1;PITPNC1;IFIT2;RGS4;FGF5;FADS2;SGOL1;CREB3L1;FAM198B;PBK;CYP1B1;CHAC2;COA6;MMP1;ARL15;ITGA2;MMP3;MAMDC2;ACSL5;CACYBP;DKK1;DUSP6;GPRC5B;RAB30;OAS2;SLCO4A1;IRF1;PHLDB2;PFDN5;STX1A;CES2;HBEGF;ENY2;NNMT;CEBPD;NCAPG;UQCR11;HMMR;DDX60;PPL;PTS;ATP5L;NT5E;MED31;RPL17;CTNNAL1;PLK4;IVNS1ABP;CCDC18;NDUFA6;TEX30;NDUFA4;RARRES3;BDNF;SPRY4;DAW1;TPRKB;NDUFA1;MN…	x
Transcriptional regulator	TF-LOF Expression from GEO	ctnnb1_19652203_myeloma_lof_human_gpl570_gds3578_up	111/7881	5.43817e-09	1.78683e-07	-1.9583	30.4273	EIF4A2;OXTR;PLXND1;RPL34;PDCD5;RPL9;IFIT2;DEPTOR;CHAC2;C8ORF59;ACSL5;VRK1;ACYP1;CYB561A3;DKK1;RBX1;RAB30;CCNE2;DKC1;DDIT3;SNORA28;SNRPG;SNRPE;GEMIN6;CES2;ENY2;RRAD;NCAPG;LY96;ATP5I;TXN;HMMR;MRPL13;ATP5L;MED31;PLK4;IVNS1ABP;DNAJC19;CCDC18;RARRES3;TMA7;LSM5;ZWINT;LSM3;INHBE;KIF18A;LSM6;RPS27;ID2;ID1;BCL3;CDK1;TMEM119;ID3;XAF1;RPS21;COX7B;ATP2A3;DPY30;COX7C;MRPL32;HSPB11;PITPNC1;SGOL1;C14ORF2;NUF2;P…	x
Transcriptional regulator	TF-LOF Expression from GEO	trim28_23493425_cd71pluster119plus_sorted_from_bone_marrow_lof_mouse_gpl6887_gse44063_up	37/1532	1.4154e-08	4.06928e-07	-1.51015	22.2213	CEBPD;RPL31;RPL34;PDCD5;DPY30;ZBTB8OS;UQCR11;COX7C;MRPL13;ATP5L;SGOL1;SEC61G;ATP5E;DNAJC19;CENPW;NDUFA6;NDUFA4;RPL23;ANKRD22;TPRKB;ACSL5;VRK1;CDC6;TBCA;HSPE1;ZWINT;RBX1;P4HA2;NDUFAB1;SNRPG;RPS20;RPL26;MNS1;PFDN4;EEF1E1;SNORA65;CDKN3	x
Transcriptional regulator	TF-LOF Expression from GEO	pou5f1_20526341_human_embryonic_stem_cells_hesc_lof_human_gpl6947_gse21135_down	16/375	2.16029e-07	5.52073e-06	-1.44957	17.55	BDNF;LRRC17;ATP2A3;MRPS21;COX7C;IFIT2;CH25H;GPRC5B;DEPTOR;DKC1;MAN1C1;GEMIN6;CD24;MSC;SCN2A;CDKN3	x
Transcriptional regulator	TF-LOF Expression from GEO	klf4_17017123_rko_gof_human_gpl96_gds1942_up	50/2440	2.74266e-07	6.30813e-06	-1.65066	19.7645	RPL31;PDCD5;ATP2A3;HSPB11;FAM216A;RGS4;FGF5;ADAMTS5;FGF7;DEPTOR;C14ORF2;SEC61G;RPL39;CMC2;RPL23;RPS3A;CACYBP;EREG;SNRPG;ANGPTL2;SNRPE;EEF1E1;PFDN5;COX17;COX7A2;TXN;HMMR;ATP5L;APOL6;ATP5E;MAN1C1;RPL17;NDUFA6;MX2;NDUFA1;CDC6;COX6C;LSM5;DCLK1;TMEM156;RPS27;UQCRQ;NDUFAB1;CDK1;ID3;RPS20;CD24;RPS21;RPS24;ADA	x
Transcriptional regulator	TF-LOF Expression from GEO	ccnd1_18413728_imr_neuroblastoma_lof_human_gpl570_gse8866_down	20/768	1.60776e-06	3.36167e-05	-1.27053	13.0871	IVNS1ABP;ENY2;DPY30;CACYBP;VRK1;MND1;CDC6;TBCA;LSM5;GNG11;SVIP;ZWINT;PTS;ANAPC10;SGOL1;ID1;PBK;CHAC2;ALDH9A1;SPC25	x
Transcriptional regulator	TF-LOF Expression from GEO	bmi1_17452456_medulloblastoma_lof_human_gpl570_gds2724_up	99/7126	2.45781e-06	4.71081e-05	-1.329	13.2409	PLXND1;RPL31;PDCD5;IFIT2;RGS4;FADS2;CREB3L1;SLC16A6;CYP1B1;RPL23;ACYP1;CYB561A3;DKK1;RBX1;ADAM19;SNORD104;RBP1;SNORA28;PHLDB2;STX1A;EPHA2;ENY2;NNMT;RRAD;FAXDC2;COX17;ATP5I;TXN;DDX60;ATP5L;ATP5E;MED31;COX14;DNAJC19;IVNS1ABP;RARRES3;BDNF;TMA7;LSM5;GNG11;DCLK1;INHBE;IL6;UQCRQ;ID2;ID1;CDK1;RPS20;CD24;RPS21;RPS24;ADA;TENM2;COX7B;TNFAIP2;LPCAT1;COX7C;MRPL32;PITPNC1;ADAMTS5;C14ORF2;ADAMTS1;SEC61G;SREBF1…	x
Transcriptional regulator	TF-LOF Expression from GEO	gata1_15860665_megakaryocytes_lof_mouse_gpl1261_gds1245_up	73/4921	5.9909e-06	0.000105993	-1.23395	11.2932	RPL31;RASGRF2;TNFAIP2;DPY30;STON2;COX7C;PITPNC1;IFIT2;FAM216A;FADS2;SGOL1;ADAMTS1;SEC61G;FAM198B;NUF2;SLC16A6;PBK;SREBF1;RPS7;VRK1;CYB561A3;DKK1;RBX1;ITPKB;SLC7A4;RAB30;DKC1;SLCO4A1;IL1B;DDIT3;NDUFS5;SNORD104;SNORD47;RBP1;SNRPG;CKS2;ANGPTL2;ADAM8;GEMIN6;EEF1E1;HBEGF;ALDH9A1;ENY2;ANAPC15;NCAPG;HMMR;DDX60;PTS;RAD51AP1;NT5E;CCL2;SLC15A3;CTNNAL1;PLK4;NDUFA6;ARHGAP28;HSPE1;SVIP;ZWINT;MYO1D;CENPE;IL6;I…	x
Transcriptional regulator	TF-LOF Expression from GEO	zfx_17448993_embryonic_stem_cell_lof_mouse_gpl1261_gds2718_down	25/1165	7.55152e-06	0.000124061	-1.30576	11.7449	LPCAT1;ATP2A3;COX7A2;RPL9;HSPB11;PITPNC1;SGOL1;ATP5E;PDPN;CCDC18;RPS7;MND1;TBCA;PLXDC1;RBX1;RPS27;DKC1;SNORD104;NDUFS4;NDUFAB1;CDK1;SNRPG;TOMM7;CDKN3;MAD2L1	x
Transcriptional regulator	TF-LOF Expression from GEO	tcf3_21972416_linnegflt3poscd127posly6dneg_bone_marrow_lof_mouse_gpl1261_gse27402_down	16/578	8.75573e-06	0.000134254	-1.27516	11.369	IVNS1ABP;PDGFRB;RPS7;COX6C;DDX60;ANAPC10;ITPKB;FADS2;IRF1;MED31;RPL22L1;SNRPE;RPL26;XAF1;PFDN4;RPS21	x
Transcriptional regulator	TF-LOF Expression from GEO	ctnnb1_21914722_ls174t_lof_human_gpl570_gds4386_up	55/3013	9.9139e-06	0.000142512	-1.55169	13.7419	EIF4A2;PLXND1;RPL31;RPL34;TNFAIP2;DPY30;STON2;RPL9;LOXL1;PITPNC1;FADS2;DEPTOR;C14ORF2;CREB3L1;CYP1B1;CHAC2;RPS7;MMP1;RPL23;ACSL5;RPS3A;CACYBP;VRK1;DKK1;DUSP6;EREG;GPRC5B;CCNE2;DKC1;SNORD104;NDUFS4;GEMIN6;TLR3;UQCR11;HMMR;TXN;PPL;ATP5L;RAD51AP1;NT5E;RPL17;ANKRD22;SPRY4;NDUFA1;CDC6;COX6C;ZWINT;INHBE;NDUFAB1;CDK1;RPL22L1;CD24;CENPQ;ADA;MAD2L1	x
Transcriptional regulator	TF-LOF Expression from GEO	rara_21299862_mcf7_lof_human__gds4065_down	12/359	2.03957e-05	0.000260612	-1.58775	13.1029	TMEM156;CENPH;C14ORF2;CMC2;PBK;CDK1;SNRPG;NCAPG;CACYBP;ITGB3BP;ZWINT;CDKN3	x
Transcriptional regulator	TF-LOF Expression from GEO	pcgf2_17452456_medulloblastoma_lof_human_gpl570_gds2724_up	99/7511	1.97401e-05	0.000260612	-1.28109	10.5721	EIF4A2;PLXND1;RPL31;LOXL1;IFIT2;FAM216A;FADS2;DEPTOR;CREB3L1;SLC16A6;CYP1B1;PDGFRB;RPS7;ARL15;ACSL5;CYB561A3;ADAM19;CCNE2;DKC1;RBP1;SNORA28;RPL26;PHLDB2;STX1A;CES2;EPHA2;ENY2;NNMT;FAXDC2;COX17;LY96;TXN;DDX60;MRPL13;ATP5L;RAD51AP1;ATP5E;MED31;COX14;MSC;PLK4;CCDC18;BDNF;RARRES3;CDC6;GNG11;GDF5;DCLK1;ZWINT;INHBE;P4HA2;ID2;ID1;CDK1;ID3;RPS20;CD24;XAF1;SCN2A;RPS21;TENM2;COX7B;TNFAIP2;LPCAT1;DPY30;STON…	x
Transcriptional regulator	TF-LOF Expression from GEO	nr2c2_20864514_liver_1yo_lof_mouse_gpl4134_gse21903_down	12/398	5.36905e-05	0.000649937	-1.46638	10.7612	SREBF1;NT5E;TGFB3;SPRY4;SNRPE;MND1;TXN;RPL39;PPL;STX1A;PITPNC1;IFIT2	x
Transcriptional regulator	TF-LOF Expression from GEO	rnf2_20805357_u2os_osteosarcoma_lof_human_gpl570_gse23035_up	74/5469	8.06382e-05	0.000927339	-0.7548	5.27091	TENM2;PLXND1;RASGRF2;PDCD5;ATP2A3;LPCAT1;DPY30;COX7C;PITPNC1;FAM216A;FGF5;RGS4;ADAMTS1;CREB3L1;FAM198B;SLC16A6;PBK;CHAC2;RPL39;C8ORF59;RPS7;RPL23;MMP3;USMG5;DKK1;RBX1;EREG;ADAM19;CCNE2;DKC1;NDUFS4;SNRPG;GEMIN6;ADAM8;RPL26;PFDN4;PFDN5;PHLDB2;CES2;HBEGF;RRAD;LRRC17;HMMR;MRPL13;ATP5L;COX14;RPL17;IVNS1ABP;PLK4;CCDC18;TEX30;BDNF;NDUFA4;TMA7;TPRKB;NDUFA1;ARHGAP28;MND1;SVIP;DCLK1;LSM8;LSM6;CENPH;P4HA2;I…	x
Transcriptional regulator	TF-LOF Expression from GEO	yy1_20215434_hela_lof_human_gpl570_gds3788_up	18/857	8.49847e-05	0.000930785	-1.97721	13.7999	CCDC18;C8ORF59;CEBPD;MX2;TMA7;NDUFB1;TXN;KIAA1161;COX7C;ADAM19;RGS4;IL1B;FAM198B;RPS20;SNRPE;SLIRP;PFDN4;XAF1	x
Transcriptional regulator	TF-LOF Expression from GEO	gata4_16914500_e9dot5_atrioventricular_canal_lof_mouse_gpl1261_gds3663_up	11/354	0.00037013	0.00375994	-1.35089	7.54249	IVNS1ABP;ANAPC15;ATP5E;PDCD5;NDUFS4;ACYP1;RPL26;COX6C;COX7C;PFDN5;ZWINT	x
Transcriptional regulator	TF-LOF Expression from GEO	yy1_22711985_skeletal_muscle_lof_mouse_gpl8321_gse39009_up	60/3857	0.000375994	0.00375994	-0.768559	4.29113	RPL31;RPL34;LPCAT1;ATP2A3;ZBTB8OS;RPL9;HSPB11;PITPNC1;MRPL32;LOXL1;RGS4;ADAMTS5;DEPTOR;ADAMTS1;SEC61G;B3GALT1;CHAC2;RPS7;RPL23;CACYBP;DUSP6;RBX1;ITPKB;ADAM19;SLC7A4;CCNE2;NDUFS4;ANGPTL2;SNRPE;GEMIN6;RPL26;ALDH9A1;HBEGF;ENY2;COX17;ATP1A2;DDX60;PTS;THBS3;RPL17;CTNNAL1;NDUFA6;TPRKB;MND1;HSPE1;PLXDC1;GNG11;LSM3;DCLK1;ZWINT;FABP3;P4HA2;ID2;NDUFAB1;CENPK;RPS20;SLIRP;RPS21;RPS24;SPC25	x
Transcriptional regulator	TF-LOF Expression from GEO	tcof1_15522210_neuroblastoma_lof_mouse_gpl339_gds998_up	8/231	0.000393359	0.00376969	-1.34787	7.52214	RAD51AP1;GPRC5B;P4HA2;CMC2;NDUFB3;CDK1;MND1;COX6C	x
Transcriptional regulator	TF-LOF Expression from GEO	pou5f1_16518401_mesc_lof_mouse_gpl1261_gds1824_down	14/445	0.000568369	0.00505774	-1.54027	8.14313	DNAJC19;CENPW;CMC2;SPRY4;DPY30;CACYBP;LSM5;PITPNC1;LSM6;DEPTOR;TOMM7;SPRY2;CTNNAL1;EPHA2	x
Transcriptional regulator	TF-LOF Expression from GEO	rnf2_21051595_92dot1_lof_human_gpl10558_gse24896_down	9/308	0.000571744	0.00505774	-1.18781	6.27974	SLCO4A1;C1R;ITGA2;ID1;CYP1B1;RPL22L1;VRK1;CD24;PFDN5	x
Transcriptional regulator	TF-LOF Expression from GEO	ar_21330406_lncap_lof_human_gpl570_gds4113_up	27/1105	0.00063942	0.00544691	-2.14908	11.2025	NCAPG;COX7A2;HMMR;TXN;DDX60;ANAPC10;FAM216A;IFIT2;ADAMTS1;ATP5E;FAM198B;PBK;IVNS1ABP;CMC2;CYB561A3;LSM5;SVIP;CENPE;CENPH;P4HA2;ID2;CDK1;MNS1;XAF1;CFB;MAD2L1;ALDH9A1	x
Transcriptional regulator	TF-LOF Expression from GEO	cdkn1b_00000000_mouse_embryonic_fibroblast_mef_lof_mouse_gpl6246_gse27672_up	8/273	0.00112759	0.00926237	-1.31636	6.1629	LRRC17;TNFAIP2;TMEM119;SPRY2;LBP;PTGS2;SERINC2;DCLK1	x
Transcriptional regulator	TF-LOF Expression from GEO	gata1_15895080_e12dot5_liver_megakaryocyte_lof_mouse_gpl1261_gds1316_up	11/495	0.00131753	0.0104494	-1.44182	6.57643	SGOL1;RPL31;CENPK;NUF2;SNRPG;PBK;NCAPG;VRK1;CDC6;RBX1;MAD2L1	x
Transcriptional regulator	TF-LOF Expression from GEO	glis2_17618285_kidney_lof_mouse_gpl2897_gds2817_up	16/913	0.00140258	0.0107531	-1.11671	5.06157	PDGFRB;TGFB3;ARL15;RRAD;LPCAT1;ATP1A2;GNG11;LOXL1;THBS3;ADAMTS5;CH25H;OAS2;SLCO4A1;BCL3;MAN1C1;CYP1B1	x
Transcriptional regulator	TF-LOF Expression from GEO	znf217_22593193_mda_mb_231_gof_human_gpl570_gse35511_up	16/922	0.00154671	0.0114756	-0.896789	4.00643	TMA7;USMG5;RPS3A;RPS27;C14ORF2;DDIT3;ID1;FAM198B;CKS2;RPL22L1;RPS20;PFDN4;PFDN5;CTNNAL1;COA6;SNORA64	x
Transcriptional regulator	TF-LOF Expression from GEO	znf148_21828133_erythroblast_lof_human_gpl571_gse31092_up	12/591	0.00169928	0.0122136	-1.00394	4.42256	LSM6;CEBPD;PDCD5;PBK;TOMM7;SPRY2;ACSL5;SNRPE;TXN;ADA;SPC25;MEGF9	x
Transcriptional regulator	TF-LOF Expression from GEO	klf5_18983969_embryonic_stem_cell_lof_mouse_gpl1261_gds3509_up	7/230	0.0018528	0.0125336	-1.3605	5.95811	NNMT;RRAD;TNFAIP2;PTGS2;ZWINT;DCLK1;EREG	x
Transcriptional regulator	TF-LOF Expression from GEO	tcf12_20154672_cd4pos_cd8pos_thymocytes_thymus_lof_mouse_gpl6246_gse19923_up	6/168	0.00179928	0.0125336	-1.20253	5.26628	RPL31;COX17;PBK;RPL9;RPL17;IFIT2	x
Transcriptional regulator	TF-LOF Expression from GEO	zfx_17448993_embryonic_stem_cell_lof_mouse_gpl1261_gds2718_up	18/1164	0.00276693	0.0181827	-0.71158	2.8515	PPM1L;BDNF;MMP3;ARHGAP28;COMMD6;PTGS2;DCLK1;ZWINT;IFIT2;EREG;ADAMTS5;CH25H;ADAMTS1;CYP1B1;ID3;LRRN1;PHLDB2;HBEGF	x
Transcriptional regulator	TF-LOF Expression from GEO	irf8_00000000_splenic_cd11bplusgrdash1_hdash2b_gen_background_lof_mouse_gpl6887_gse39228_up	12/649	0.00357893	0.0228654	-0.804668	3.04014	IVNS1ABP;DNAJC19;PLXND1;RPL31;CREB3L1;ID2;NDUFS4;ATP2A3;LBP;TBCA;COX7C;RBX1	x
Transcriptional regulator	TF-LOF Expression from GEO	esr1_21713035_mcf7_lof_human_gpl570_gds4061_up	10/335	0.00386305	0.0233816	-1.39829	5.25171	FGF5;NT5E;MAMDC2;ACSL5;SPRY2;PHLDB2;DUSP6;EREG;EPHA2;FAM216A	x
Transcriptional regulator	TF-LOF Expression from GEO	hsf1_19179333_rko_colon_carcinoma_lof_human_gpl6244_gse12762_down	11/569	0.00376286	0.0233816	-0.876052	3.29028	TMEM156;SNORD14C;P4HA2;MMP1;ITGA2;LPCAT1;CACYBP;CDC6;DUSP6;PITPNC1;MEGF9	x
Transcriptional regulator	TF-LOF Expression from GEO	esrra_19901197_kidney_lof_mouse_gpl1261_gse16623_down	10/496	0.00424016	0.0250061	-1.03069	3.80183	PLK4;CCNE2;UQCRQ;ATP5E;PBK;TOMM7;COX7A2;RPS20;CTNNAL1;ZWINT	x
Transcriptional regulator	TF-LOF Expression from GEO	nanog_16518401_mesc_lof_mouse_gpl1261_gds1824_up	5/143	0.00468927	0.0269633	-1.36728	4.94038	ID2;ID1;ID3;DKK1;ZWINT	x
Transcriptional regulator	TF-LOF Expression from GEO	pou5f1_20526341_human_embryonic_stem_cells_hesc_lof_human_gpl6947_gse21135_up	12/612	0.00635049	0.0356247	-0.765936	2.55418	PDGFRB;ADAM19;ADAMTS1;ID2;ITGA2;ID3;CYP1B1;NCAPG;DKK1;GNG11;PPL;DUSP6	x
Transcriptional regulator	TF-LOF Expression from GEO	pparg_21068720_macrophage_c57bl6_lof_mouse_gpl1261_gds4370_up	12/456	0.00743505	0.0407157	-1.63592	5.2368	RAD51AP1;DKC1;ANKRD22;SEC61G;CMC2;SNRPE;ATP1A2;LBP;HSPE1;MRPL13;PPL;IFIT2	x
Transcriptional regulator	TF-LOF Expression from GEO	gata4_18812176_jejunum_tissue_lof_mouse_gpl1261_gds3486_up	10/543	0.0077478	0.0414417	-0.989078	3.1487	FADS2;SPRY4;NCAPG;LBP;CTNNAL1;PFDN5;RPS24;ZWINT;MEGF9;EREG	x
Transcriptional regulator	TF-LOF Expression from GEO	hsf1_17216044_hela_lof_human_gpl571_gds1733_up	32/2136	0.00853127	0.0445953	-0.779581	2.4246	EIF4A2;NNMT;PLXND1;COX17;UQCR11;TXN;COX7C;PPL;ATP5L;ADAMTS1;CYP1B1;CCL2;RPL39;NDUFA6;ITGA2;RPS3A;COX6C;DKK1;ADAM19;GPRC5B;SLCO4A1;P4HA2;DKC1;UQCRQ;ID1;NDUFAB1;CKS2;CDK1;RPS20;SNRPE;PFDN5;MEGF9	x
